# Supplementary material for: Bis(2,6-diamino­pyridinium) bis­(pyridine-2,6-dicarboxyl­ato)zincate(II) monohydrate
Source: Acta Crystallogr Sect E Struct Rep Online. 2011 May 20;67(Pt 6):m769–70. doi: 10.1107/S1600536811018204 (PMC3120536; doi:10.1107/S1600536811018204)
Supplement: Supplementary file 2 [file e-67-0m769-Isup2.hkl]

#
# h,k,l, Fc-squared, Fo-squared, sigma(Fo-squared) and status flag
#
data_I
_shelx_title                             '   '
_shelx_refln_list_code                   4
_shelx_F_calc_maximum                    347.73
_exptl_crystal_F_000                     1304
_reflns_d_resolution_high                0.8370

loop_
 _symmetry_equiv_pos_as_xyz
 'x, y, z'
 '-x, y+1/2, -z+1/2'
 '-x, -y, -z'
 'x, -y+1/2, z+1/2'

_cell_length_a                           8.2940(3)
_cell_length_b                           13.2368(4)
_cell_length_c                           23.8063(7)
_cell_angle_alpha                        90
_cell_angle_beta                         104.995(3)
_cell_angle_gamma                        90

_shelx_F_squared_multiplier              1.000

loop_
 _refln_index_h
 _refln_index_k
 _refln_index_l
 _refln_F_squared_calc
 _refln_F_squared_meas
 _refln_F_squared_sigma
 _refln_observed_status
   1   0   0      469.30      478.26      8.23 o
   2   0   0    11233.81     9917.67     52.69 o
   3   0   0       47.56       34.51      5.51 o
   4   0   0     1336.81     1222.74     35.25 o
   5   0   0     3363.68     3527.51     23.31 o
   6   0   0     1134.21     1052.68     14.63 o
   7   0   0      304.05      320.85     14.78 o
   8   0   0      587.31      650.26     33.06 o
   9   0   0     1251.28     1232.80     26.98 o
   1   1   0     7748.46     8223.87     26.58 o
   2   1   0      329.01      340.57      7.04 o
   3   1   0      104.33       85.08      4.75 o
   4   1   0      256.46      230.68      9.37 o
   5   1   0     9351.36     9857.83     28.02 o
   6   1   0      715.85      709.66      9.99 o
   7   1   0     1568.70     1590.65     20.01 o
   8   1   0     2948.39     3049.42     44.64 o
   9   1   0      621.52      605.76     16.13 o
   0   2   0    11080.38    10845.27     39.13 o
   1   2   0       28.44       24.56      2.24 o
   2   2   0     2819.02     3175.66     20.70 o
   3   2   0       49.21       47.56      3.71 o
   4   2   0      909.73      852.93     15.89 o
   5   2   0     3126.94     3364.47     17.93 o
   6   2   0      363.39      361.42      7.68 o
   7   2   0     1095.47     1119.37     15.38 o
   8   2   0     3929.98     3992.98     41.41 o
   9   2   0     1757.53     1737.87     32.80 o
   1   3   0    12250.03    12165.93     37.71 o
   2   3   0     3879.13     3794.50     22.47 o
   3   3   0     4305.39     3991.90     24.42 o
   4   3   0      565.65      531.39     12.90 o
   5   3   0     2986.70     3004.09     17.17 o
   6   3   0       20.59       24.36      3.10 o
   7   3   0      287.37      285.31      8.40 o
   8   3   0       10.65       11.75      4.79 <
   9   3   0      524.68      533.69     18.26 o
   0   4   0      855.07      896.53     16.30 o
   1   4   0        4.24        4.97      2.39 <
   2   4   0     3920.58     3348.98     19.89 o
   3   4   0      233.89      171.90      7.04 o
   4   4   0     4711.24     4550.78     26.90 o
   5   4   0      566.04      509.36      8.11 o
   6   4   0      875.21      916.93     12.41 o
   7   4   0      241.04      231.78      7.68 o
   8   4   0       97.51      107.93      6.28 o
   9   4   0      247.85      266.42     12.82 o
   1   5   0     6174.61     5933.03     28.29 o
   2   5   0        0.47        7.55      3.19 <
   3   5   0     5646.68     5418.30     35.34 o
   4   5   0      411.76      415.68      6.92 o
   5   5   0     1145.38     1114.26     11.41 o
   6   5   0     2685.61     2759.79     19.75 o
   7   5   0     4596.11     4703.66     31.07 o
   8   5   0      614.13      593.28     11.61 o
   9   5   0      368.00      379.28     14.22 o
   0   6   0    43010.42    42916.41    145.00 o
   1   6   0     8420.62     9032.39     35.32 o
   2   6   0    14063.27    14220.23     51.39 o
   3   6   0     1755.77     1823.37     14.47 o
   4   6   0     6909.06     6798.34     26.36 o
   5   6   0     2058.20     2122.62     16.96 o
   6   6   0     1352.64     1352.81     14.57 o
   7   6   0        1.07       -1.27      3.40 <
   8   6   0       84.79       86.59      5.14 o
   1   7   0     4430.12     4301.06     25.68 o
   2   7   0      163.79      171.73      4.11 o
   3   7   0     1899.77     1757.49     12.53 o
   4   7   0       33.34       37.29      3.45 o
   5   7   0     1472.35     1439.07     14.07 o
   6   7   0     1106.05     1110.63     13.72 o
   7   7   0     1885.21     1869.37     17.24 o
   8   7   0      818.92      817.02     12.18 o
   1   8   0     6108.23     6299.13     22.54 o
   2   8   0     3663.22     3552.37     16.84 o
   3   8   0      532.05      516.65      7.04 o
   4   8   0     3555.63     3575.33     20.06 o
   5   8   0     3877.58     3992.94     22.84 o
   6   8   0     1825.10     1837.16     15.66 o
   7   8   0      936.30      961.44     11.50 o
   8   8   0     2113.20     1999.74     23.16 o
   1   9   0     8565.13     8632.29     28.22 o
   2   9   0      126.69      153.49      4.58 o
   3   9   0     4460.78     4596.28     21.45 o
   4   9   0      264.80      277.07      6.08 o
   5   9   0      258.32      250.04      6.05 o
   6   9   0        1.84        3.07      3.36 <
   7   9   0     2561.37     2598.34     20.35 o
   0  10   0     2776.19     2556.35     36.76 o
   1  10   0      115.20      121.06      4.40 o
   2  10   0     2758.91     2896.68     18.58 o
   3  10   0       20.83       23.08      3.37 o
   4  10   0      549.38      569.84      9.12 o
   5  10   0      279.05      261.68      6.24 o
   6  10   0      721.55      756.75     10.88 o
   7  10   0      264.64      255.88      7.21 o
   1  11   0     1210.95     1262.59     12.55 o
   2  11   0     2221.04     2247.83     17.58 o
   3  11   0      881.06      984.74     12.19 o
   4  11   0      903.51      941.28     11.70 o
   5  11   0      112.68      112.79      4.84 o
   6  11   0      757.35      751.12     10.57 o
   0  12   0       13.62       31.93      5.04 o
   1  12   0      124.20      116.68      4.81 o
   2  12   0     2095.81     2274.59     17.13 o
   3  12   0      268.30      299.31      7.32 o
   4  12   0     2233.52     2313.44     17.11 o
   5  12   0      526.73      569.41     10.45 o
   6  12   0      680.39      658.29     10.60 o
   1  13   0     2719.36     2640.53     19.31 o
   2  13   0      254.89      212.91      6.84 o
   3  13   0     2251.23     2207.96     19.01 o
   4  13   0      128.52      126.25      4.58 o
   5  13   0     3334.15     3378.26     25.43 o
   0  14   0     6860.25     6394.45     39.94 o
   1  14   0        5.65        6.73      2.32 <
   2  14   0     2292.66     2177.63     19.53 o
   3  14   0     1234.89     1198.78     13.06 o
   4  14   0     1587.72     1581.94     15.33 o
   1  15   0      712.58      684.93      9.98 o
   2  15   0      241.79      254.08      6.98 o
   3  15   0      258.51      280.30     10.56 o
  -9   1   1      330.53      285.01     11.38 o
  -8   1   1       64.11       74.08      7.39 o
  -7   1   1       16.48       14.98      3.52 o
  -6   1   1      113.67      118.44      4.69 o
  -5   1   1      803.71      812.94      8.54 o
  -4   1   1     1161.40     1106.57     18.31 o
  -3   1   1      238.81      245.26      6.29 o
  -2   1   1      227.54      238.73      5.13 o
  -1   1   1     1194.39     1147.74      7.73 o
   0   1   1       37.21       42.54      1.66 o
   1   1   1     2129.95     1962.79     13.68 o
   2   1   1    24474.92    24415.28     75.93 o
   3   1   1      636.93      654.39     13.10 o
   4   1   1      657.67      690.55     15.34 o
   5   1   1       25.70       30.83      2.33 o
   6   1   1      421.85      418.41      8.39 o
   7   1   1      121.81      115.46      6.19 o
   8   1   1      346.58      345.22     13.42 o
   9   1   1      472.60      465.93     14.10 o
  -9   2   1       25.32       20.81      5.67 o
  -8   2   1       55.88       58.68      7.46 o
  -7   2   1       71.20       76.80      5.10 o
  -6   2   1       52.77       45.79      3.53 o
  -5   2   1      747.06      687.12      7.99 o
  -4   2   1      643.49      618.15     13.83 o
  -3   2   1       60.20       87.52      4.38 o
  -2   2   1    10156.20     9867.56     31.26 o
  -1   2   1     1048.47      975.76      9.24 o
   0   2   1      327.49      299.34      5.99 o
   1   2   1     4226.25     4508.21     20.62 o
   2   2   1     1253.36     1123.00     12.87 o
   3   2   1     5338.76     5349.29     36.70 o
   4   2   1      262.44      253.16     11.09 o
   5   2   1     3208.06     3482.67     17.63 o
   6   2   1        1.27        2.66      2.79 <
   7   2   1      194.66      210.83      6.99 o
   8   2   1     1007.11     1072.47     18.35 o
   9   2   1        3.60        9.81      5.25 <
  -9   3   1       21.79       24.78      3.85 o
  -8   3   1       70.64       76.62      6.43 o
  -7   3   1     1726.31     1819.14     22.82 o
  -6   3   1      991.00     1061.98     12.54 o
  -5   3   1     2064.96     2238.87     16.02 o
  -4   3   1      673.13      652.55     14.75 o
  -3   3   1      610.25      568.70      8.85 o
  -2   3   1       86.00       95.82      3.95 o
  -1   3   1      160.37      159.57      5.59 o
   0   3   1        3.13        6.44      1.91 o
   1   3   1      260.66      267.76      6.07 o
   2   3   1       33.46       36.71      3.66 o
   3   3   1      975.64     1079.33     15.61 o
   4   3   1      521.22      542.09     12.90 o
   5   3   1      206.92      218.02      5.04 o
   6   3   1      291.14      274.21      7.40 o
   7   3   1      188.98      194.73      6.38 o
   8   3   1       19.87       17.51      4.32 o
   9   3   1      284.35      251.48     12.65 o
  -9   4   1       25.32       30.93      3.91 o
  -8   4   1      326.78      305.85     10.14 o
  -7   4   1       11.37       10.24      3.25 o
  -6   4   1      877.56      936.37     12.25 o
  -5   4   1     1951.07     2013.45     14.73 o
  -4   4   1     1379.92     1513.43     15.34 o
  -3   4   1      434.24      426.00      9.56 o
  -2   4   1      407.69      420.73      7.90 o
  -1   4   1       78.67      105.21      4.52 o
   0   4   1      709.35      673.42      9.83 o
   1   4   1      214.26      242.18      5.25 o
   2   4   1     5772.33     5748.00     28.31 o
   3   4   1      801.16      774.60     12.44 o
   4   4   1     1044.22     1069.61     11.14 o
   5   4   1       76.05       62.22      3.47 o
   6   4   1      884.38      940.82     12.66 o
   7   4   1      157.47      173.48      6.43 o
   8   4   1       98.75       97.46      5.82 o
   9   4   1        4.01       -5.85      4.75 <
  -9   5   1       29.54       31.14      5.50 o
  -8   5   1        3.34        6.25      3.45 <
  -7   5   1      823.85      824.84     13.29 o
  -6   5   1      722.18      747.49     11.12 o
  -5   5   1      159.48      138.94      4.45 o
  -4   5   1     2329.80     2355.90     14.99 o
  -3   5   1     1126.62     1131.76     16.79 o
  -2   5   1        9.81       18.21      3.53 o
  -1   5   1      344.97      405.90      7.07 o
   0   5   1      123.46      129.91      5.49 o
   1   5   1       10.38        6.82      2.30 <
   2   5   1      772.48      826.33     13.14 o
   3   5   1      191.19      185.06      6.60 o
   4   5   1      768.72      748.81     10.17 o
   5   5   1      134.19      140.53      4.52 o
   6   5   1     1530.23     1597.95     15.15 o
   7   5   1      661.78      683.61     11.92 o
   8   5   1       20.59       10.87      3.18 o
  -8   6   1       19.01       23.25      3.88 o
  -7   6   1       97.62       98.27      4.84 o
  -6   6   1       46.25       49.21      3.98 o
  -5   6   1      641.44      660.71      9.79 o
  -4   6   1     3714.36     3783.89     19.65 o
  -3   6   1       14.96       26.40      3.10 o
  -2   6   1      514.66      624.61     10.81 o
  -1   6   1      195.80      213.39      6.26 o
   0   6   1     7138.29     7849.20     30.91 o
   1   6   1      927.05      975.63     11.95 o
   2   6   1     8834.25     9174.54     42.05 o
   3   6   1        0.81        4.86      2.35 <
   4   6   1     1241.17     1286.72     11.51 o
   5   6   1      100.57       94.80      4.35 o
   6   6   1      348.67      340.54      7.41 o
   7   6   1      613.20      582.89     10.87 o
   8   6   1       15.14       16.36      3.06 o
  -8   7   1      144.44      140.01      6.12 o
  -7   7   1        0.02        2.56      2.97 <
  -6   7   1       29.32       44.77      4.28 o
  -5   7   1      306.89      296.55      6.96 o
  -4   7   1     1276.78     1288.26     11.52 o
  -3   7   1      707.36      780.31      7.85 o
  -2   7   1       64.98       77.52      3.95 o
  -1   7   1      345.09      359.66      7.58 o
   0   7   1        4.28        5.89      2.37 <
   1   7   1       80.12       66.06      4.06 o
   2   7   1     6183.19     6962.31     22.68 o
   3   7   1        0.65        2.99      2.21 <
   4   7   1      193.03      225.28      5.54 o
   5   7   1      132.77      128.83      4.64 o
   6   7   1       36.05       34.19      3.45 o
   7   7   1      104.88      100.19      4.75 o
   8   7   1        0.66        6.89      2.83 <
  -8   8   1       51.51       49.47      3.74 o
  -7   8   1       13.77       18.23      3.01 o
  -6   8   1      262.20      262.50      6.94 o
  -5   8   1      176.65      201.66      5.96 o
  -4   8   1      618.84      577.55      8.68 o
  -3   8   1        3.25       10.22      2.45 o
  -2   8   1      200.17      256.20      5.14 o
  -1   8   1       40.38       33.98      2.53 o
   0   8   1      704.60      844.68      7.99 o
   1   8   1     1808.70     1975.59     12.25 o
   2   8   1     1100.93     1082.92      9.09 o
   3   8   1       38.35       39.64      3.02 o
   4   8   1       48.70       51.46      3.58 o
   5   8   1     4888.33     5251.55     24.29 o
   6   8   1       71.98       65.92      3.99 o
   7   8   1       18.45       10.27      2.72 o
   8   8   1      193.05      181.88      7.24 o
  -7   9   1      151.88      160.84      5.49 o
  -6   9   1      744.93      759.26     10.77 o
  -5   9   1      176.87      181.88      5.67 o
  -4   9   1       40.69       34.42      3.93 o
  -3   9   1       23.53       25.51      3.19 o
  -2   9   1        2.45        2.64      2.53 <
  -1   9   1      262.44      287.01      5.67 o
   0   9   1      124.16      131.37      4.62 o
   1   9   1       44.83       54.59      3.22 o
   2   9   1       60.41       73.09      3.55 o
   3   9   1      598.18      567.16      8.14 o
   4   9   1       13.46       19.30      3.05 o
   5   9   1     2906.60     2996.29     18.46 o
   6   9   1     1839.71     1828.64     15.65 o
   7   9   1      386.94      398.51      8.14 o
  -7  10   1        6.21       10.92      3.08 o
  -6  10   1       12.35       17.68      3.07 o
  -5  10   1      186.63      194.71      5.42 o
  -4  10   1      556.64      565.30      8.90 o
  -3  10   1        0.06        7.38      3.63 <
  -2  10   1      199.39      208.92      5.68 o
  -1  10   1       52.93       60.69      3.76 o
   0  10   1      298.53      310.81      6.81 o
   1  10   1     1055.78     1140.09     11.34 o
   2  10   1     1655.28     1696.88     14.26 o
   3  10   1      697.25      724.59      9.95 o
   4  10   1        1.00        5.07      3.39 <
   5  10   1       54.86       51.27      3.57 o
   6  10   1      206.57      217.84      6.38 o
   7  10   1      207.24      192.16      6.77 o
  -6  11   1      677.52      725.47     10.65 o
  -5  11   1      140.15      145.28      5.02 o
  -4  11   1      530.26      542.98      8.92 o
  -3  11   1     1711.41     1772.37     15.50 o
  -2  11   1       44.54       40.43      3.41 o
  -1  11   1      359.93      355.93      6.69 o
   0  11   1       66.01       65.00      4.40 o
   1  11   1      205.15      200.15      6.21 o
   2  11   1      605.41      609.92      9.75 o
   3  11   1     4304.88     4658.41     25.88 o
   4  11   1       23.63       24.30      3.30 o
   5  11   1       80.85       77.58      4.07 o
   6  11   1       72.73       81.52      4.10 o
  -6  12   1      150.48      130.27      5.34 o
  -5  12   1      485.74      527.32      9.49 o
  -4  12   1      398.65      425.76      7.59 o
  -3  12   1      386.62      380.57      7.92 o
  -2  12   1      109.83      103.84      4.63 o
  -1  12   1        0.49        1.74      2.53 <
   0  12   1      305.70      292.60      7.11 o
   1  12   1        4.11        7.25      2.87 <
   2  12   1       40.74       34.97      3.46 o
   3  12   1       59.16       53.69      4.15 o
   4  12   1     1116.25     1097.91     12.28 o
   5  12   1      358.25      373.98      7.58 o
   6  12   1       53.27       56.18      3.93 o
  -5  13   1      799.61      779.34     12.74 o
  -4  13   1       40.77       31.18      3.11 o
  -3  13   1      203.40      189.68      6.32 o
  -2  13   1       62.94       51.64      3.55 o
  -1  13   1       52.59       46.24      3.41 o
   0  13   1       11.39       12.31      2.79 o
   1  13   1        4.35        3.86      2.85 <
   2  13   1      102.39       85.43      5.39 o
   3  13   1      992.21      973.66     13.87 o
   4  13   1       20.17       17.91      2.50 o
   5  13   1      120.60      117.42      6.43 o
  -4  14   1       35.26       27.53      3.19 o
  -3  14   1       57.47       52.05      3.46 o
  -2  14   1      226.39      203.89      6.46 o
  -1  14   1       73.09       69.94      3.36 o
   0  14   1        1.26        1.93      2.09 <
   1  14   1       18.44       18.40      2.66 o
   2  14   1      172.83      185.64      6.18 o
   3  14   1      629.84      655.86     11.03 o
   4  14   1       35.79       54.12      3.62 o
  -3  15   1       86.15       94.88      5.18 o
  -2  15   1       13.00        8.02      2.56 o
  -1  15   1       26.40       27.98      2.87 o
   0  15   1       38.24       37.44      2.77 o
   1  15   1      288.03      286.86      7.03 o
   2  15   1        0.13        1.14      2.24 <
  -9   0   2     2649.14     2580.67     58.74 o
  -8   0   2      117.45      116.98     15.65 o
  -7   0   2      687.29      765.65     20.88 o
  -6   0   2     4274.01     4246.98     31.73 o
  -5   0   2      147.75      117.84      5.16 o
  -4   0   2    12015.19    11717.79     92.60 o
  -3   0   2      319.38      306.54      9.25 o
  -2   0   2     9265.01     8567.33     49.13 o
  -1   0   2       36.94       40.00      2.73 o
   0   0   2    26167.42    25315.07     80.54 o
   1   0   2     8545.53     7843.83     54.39 o
   2   0   2    60240.27    60249.27    181.21 o
   3   0   2     8961.87     9000.98     71.53 o
   4   0   2     5364.32     5398.88     67.26 o
   5   0   2      632.41      759.78     10.24 o
   6   0   2       92.24       98.87      5.85 o
   7   0   2     1628.22     1748.82     30.25 o
   8   0   2       32.72       46.19     11.87 o
   9   0   2      396.58      405.04     15.40 o
  -9   1   2     1322.90     1290.98     23.28 o
  -8   1   2      949.55      993.19     19.31 o
  -7   1   2     2841.76     3054.62     31.55 o
  -6   1   2     1048.33     1036.66     11.00 o
  -5   1   2     5232.76     5143.31     22.73 o
  -4   1   2     1987.64     1940.67     22.65 o
  -3   1   2     4691.46     4869.61     24.47 o
  -2   1   2       46.11       49.32      2.91 o
  -1   1   2    37946.75    36532.51     53.01 o
   0   1   2       57.11       59.08      2.21 o
   1   1   2    41114.80    38802.46     77.93 o
   2   1   2      493.46      520.52     10.47 o
   3   1   2    31759.01    31419.66    103.87 o
   4   1   2      912.71      877.20     18.46 o
   5   1   2      293.70      372.69      5.51 o
   6   1   2      138.42      153.91      5.28 o
   7   1   2     1166.95     1192.46     17.47 o
   8   1   2     4939.90     5156.15     49.16 o
   9   1   2      223.46      195.05     11.34 o
  -9   2   2      370.56      340.22     12.36 o
  -8   2   2     2911.73     2855.76     37.75 o
  -7   2   2     1635.28     1678.06     27.52 o
  -6   2   2     4460.90     4482.40     24.67 o
  -5   2   2     3537.37     3651.52     18.45 o
  -4   2   2     8020.95     7764.72     41.61 o
  -3   2   2      219.60      253.84      6.31 o
  -2   2   2    33271.32    31901.95     70.87 o
  -1   2   2     4310.79     4265.98     19.65 o
   0   2   2     1920.59     1910.15     14.88 o
   1   2   2     2309.42     2208.21     18.13 o
   2   2   2      258.65      198.19      6.40 o
   3   2   2    14429.65    14780.54     71.70 o
   4   2   2     7561.43     7290.12     48.67 o
   5   2   2       14.42       20.39      2.35 o
   6   2   2      456.61      453.63      8.51 o
   7   2   2      238.55      243.05      7.65 o
   8   2   2     2655.31     2744.62     35.86 o
   9   2   2     1003.51     1006.40     23.98 o
  -9   3   2      394.04      371.52     10.65 o
  -8   3   2     2196.94     2180.67     32.97 o
  -7   3   2     1974.83     2074.81     22.80 o
  -6   3   2        9.82        8.16      2.62 o
  -5   3   2     1865.79     1836.42     13.80 o
  -4   3   2     1885.57     1829.73     22.38 o
  -3   3   2     1599.81     1446.62     12.93 o
  -2   3   2       21.03       25.22      2.62 o
  -1   3   2     3587.45     3472.63     23.40 o
   0   3   2      791.46      778.59      9.09 o
   1   3   2     5302.04     5009.05     27.23 o
   2   3   2       90.25      121.66      5.50 o
   3   3   2     7032.58     6674.97     39.20 o
   4   3   2     5767.70     5726.58     27.27 o
   5   3   2     1063.39     1039.99     10.91 o
   6   3   2      110.59      110.56      4.67 o
   7   3   2      662.65      700.83     11.12 o
   8   3   2        6.93       13.36      3.94 o
   9   3   2      148.75      153.17      9.76 o
  -9   4   2       28.11       32.48      4.11 o
  -8   4   2      128.85      142.52      9.50 o
  -7   4   2      924.67      956.07     15.14 o
  -6   4   2      250.74      214.26      6.29 o
  -5   4   2      854.24      936.60      9.96 o
  -4   4   2      624.44      503.78      9.12 o
  -3   4   2      500.20      518.84      9.84 o
  -2   4   2    12573.87    11863.99     39.91 o
  -1   4   2       15.70       21.63      3.65 o
   0   4   2     3390.51     3388.27     24.58 o
   1   4   2      884.17      844.61     11.79 o
   2   4   2      271.18      383.68      8.81 o
   3   4   2      515.19      604.63     11.03 o
   4   4   2     1728.34     1675.69     14.40 o
   5   4   2     1508.85     1451.61     13.02 o
   6   4   2     1079.69     1103.81     13.47 o
   7   4   2      387.84      392.68      8.65 o
   8   4   2      153.32      166.28      6.90 o
   9   4   2      176.57      185.80     10.07 o
  -9   5   2      226.96      225.65      8.22 o
  -8   5   2      112.16      117.78      6.65 o
  -7   5   2      223.96      219.86      6.92 o
  -6   5   2        1.02       -0.62      3.02 <
  -5   5   2     1632.11     1500.62     12.76 o
  -4   5   2       58.95       44.53      3.13 o
  -3   5   2     6098.05     5767.68     33.61 o
  -2   5   2     2782.52     2969.07     22.10 o
  -1   5   2    13276.27    13171.22     47.07 o
   0   5   2      922.10      891.15     10.41 o
   1   5   2     6735.88     6405.72     33.36 o
   2   5   2      934.62      885.21     12.39 o
   3   5   2     2927.78     2665.21     25.21 o
   4   5   2     1468.16     1344.06     12.70 o
   5   5   2     1988.55     2020.49     15.90 o
   6   5   2      508.40      526.59      8.80 o
   7   5   2      285.69      279.83      7.75 o
   8   5   2      873.90      861.95     13.12 o
  -9   6   2      646.01      661.44     24.90 o
  -8   6   2     1098.99     1073.40     15.77 o
  -7   6   2     2187.53     2252.99     20.40 o
  -6   6   2     3091.62     3139.20     25.19 o
  -5   6   2      180.71      201.48      5.96 o
  -4   6   2     6701.18     6586.69     26.00 o
  -3   6   2       12.55       29.13      3.22 o
  -2   6   2     6620.93     6521.14     33.18 o
  -1   6   2      469.57      472.81      8.75 o
   0   6   2    26804.14    27316.69     59.20 o
   1   6   2      166.86      144.53      4.98 o
   2   6   2    14179.14    14179.96     51.76 o
   3   6   2     3767.79     3851.67     18.05 o
   4   6   2     1000.01     1037.08     10.58 o
   5   6   2      507.00      514.19      8.49 o
   6   6   2     1950.54     1992.71     16.36 o
   7   6   2     1230.76     1238.97     15.22 o
   8   6   2      225.57      230.33      6.96 o
  -8   7   2      237.11      231.33      7.36 o
  -7   7   2      493.12      499.74      8.66 o
  -6   7   2     1411.34     1441.45     16.18 o
  -5   7   2     6002.97     6106.01     30.68 o
  -4   7   2       55.05       50.98      3.71 o
  -3   7   2     7215.51     7119.73     23.51 o
  -2   7   2     5379.82     6080.34     27.33 o
  -1   7   2     6810.71     6767.75     29.03 o
   0   7   2      127.58      121.81      4.18 o
   1   7   2     6634.14     6404.31     31.75 o
   2   7   2     1295.55     1359.99      9.54 o
   3   7   2     3265.89     3285.48     17.35 o
   4   7   2     5308.88     5326.87     22.89 o
   5   7   2    11037.18    11368.95     37.47 o
   6   7   2      995.55     1049.55     12.33 o
   7   7   2     1145.35     1118.69     13.43 o
   8   7   2     2296.18     2187.23     21.08 o
  -8   8   2     1785.96     1751.50     20.31 o
  -7   8   2     1534.14     1586.94     15.66 o
  -6   8   2     3205.58     3303.20     23.58 o
  -5   8   2     1545.41     1578.32     15.21 o
  -4   8   2     7157.18     7151.31     31.57 o
  -3   8   2      422.75      433.15      6.86 o
  -2   8   2     1816.68     1456.82     10.97 o
  -1   8   2     1007.15     1062.06      9.64 o
   0   8   2     5091.91     4757.97     22.02 o
   1   8   2      622.96      620.56      6.89 o
   2   8   2     5242.80     4965.58     19.83 o
   3   8   2     6542.63     6696.29     25.23 o
   4   8   2      507.52      479.41      7.93 o
   5   8   2       14.98       20.01      3.06 o
   6   8   2      407.54      401.57      7.52 o
   7   8   2       10.23       12.88      2.90 o
   8   8   2      930.54      876.45     20.59 o
  -8   9   2       34.60       39.04      6.37 o
  -7   9   2      115.04      123.59      5.24 o
  -6   9   2       44.71       38.77      3.83 o
  -5   9   2     1298.92     1393.92     13.22 o
  -4   9   2      673.43      700.89      9.85 o
  -3   9   2     4046.41     4281.86     21.47 o
  -2   9   2      691.67      671.03      8.36 o
  -1   9   2      460.58      429.37      6.59 o
   0   9   2        0.17       -0.42      2.72 <
   1   9   2     2150.85     2024.79     13.51 o
   2   9   2      112.62      108.12      3.95 o
   3   9   2     1684.61     1680.16     14.36 o
   4   9   2     2103.24     2137.98     15.51 o
   5   9   2      533.99      541.50      8.09 o
   6   9   2        5.14        6.78      2.97 <
   7   9   2     1241.02     1270.42     13.36 o
  -7  10   2       24.76       26.21      3.17 o
  -6  10   2      105.75      101.50      4.64 o
  -5  10   2     2125.03     2230.37     16.32 o
  -4  10   2     1233.37     1346.45     13.02 o
  -3  10   2      685.20      682.63      9.71 o
  -2  10   2      596.02      561.82      8.08 o
  -1  10   2      200.78      215.13      5.19 o
   0  10   2     3778.96     3824.60     22.13 o
   1  10   2     2020.06     1991.81     16.24 o
   2  10   2     2854.38     2926.38     19.72 o
   3  10   2      842.73      876.81     11.58 o
   4  10   2      551.32      566.17      9.02 o
   5  10   2      689.77      702.75     10.08 o
   6  10   2      761.56      848.99     11.15 o
   7  10   2       17.21       13.12      3.03 o
  -7  11   2     1895.33     1841.56     25.67 o
  -6  11   2      231.52      253.70      6.87 o
  -5  11   2      676.58      711.57      9.40 o
  -4  11   2       59.51       72.57      4.28 o
  -3  11   2     2731.92     2896.32     20.11 o
  -2  11   2     2407.90     2344.80     16.67 o
  -1  11   2     3332.82     3509.46     22.03 o
   0  11   2        4.03       10.21      3.19 o
   1  11   2     1220.70     1269.71     15.22 o
   2  11   2      505.95      511.85      9.32 o
   3  11   2     1954.29     2014.15     16.60 o
   4  11   2     1435.15     1484.79     13.83 o
   5  11   2      897.94      955.21     10.77 o
   6  11   2     1305.45     1436.44     14.59 o
  -6  12   2      989.81     1052.10     13.39 o
  -5  12   2      566.49      573.46      9.77 o
  -4  12   2      965.29     1052.71     12.02 o
  -3  12   2       18.70       19.62      3.36 o
  -2  12   2     5691.35     6090.94     29.73 o
  -1  12   2        2.24        3.80      2.53 <
   0  12   2      844.27     1003.55     13.02 o
   1  12   2       37.37       45.68      3.83 o
   2  12   2     1307.14     1363.46     17.34 o
   3  12   2     1413.91     1426.41     14.34 o
   4  12   2      964.33     1016.07     11.18 o
   5  12   2      591.58      590.99      9.03 o
   6  12   2      620.04      584.39     26.21 o
  -5  13   2      784.35      789.64     12.15 o
  -4  13   2      132.14      138.11      4.87 o
  -3  13   2     2814.00     2756.44     21.93 o
  -2  13   2      152.82      121.63      4.75 o
  -1  13   2     1926.63     1899.74     16.88 o
   0  13   2       10.97       11.21      2.59 o
   1  13   2     1309.63     1198.44     13.05 o
   2  13   2       87.09       77.87      4.66 o
   3  13   2     2257.65     2277.78     20.82 o
   4  13   2        4.31        6.70      2.36 <
   5  13   2     1617.35     1608.73     24.62 o
  -4  14   2     1355.57     1364.91     16.02 o
  -3  14   2        3.21        2.82      2.16 <
  -2  14   2     3705.90     3444.03     24.05 o
  -1  14   2      184.91      161.42      5.07 o
   0  14   2     3041.24     2759.16     20.28 o
   1  14   2       27.34       26.20      2.61 o
   2  14   2     2016.09     1870.96     17.94 o
   3  14   2      133.75      129.74      4.97 o
   4  14   2      630.07      621.72     11.64 o
  -3  15   2     1245.09     1341.81     17.59 o
  -2  15   2       86.62      114.82      5.51 o
  -1  15   2     1148.13     1107.19     14.57 o
   0  15   2       11.66       13.14      2.20 o
   1  15   2     1389.25     1361.78     13.69 o
   2  15   2      846.06      785.88     11.73 o
  -9   1   3       24.13       17.79      4.69 o
  -8   1   3        5.19        5.65      4.32 <
  -7   1   3       21.57       14.98      4.99 o
  -6   1   3       50.35       60.23      3.30 o
  -5   1   3      293.84      326.34      6.83 o
  -4   1   3       20.83       23.74      3.24 o
  -3   1   3       68.78       50.83      3.35 o
  -2   1   3        0.68        2.13      1.68 <
  -1   1   3       39.32       39.54      2.76 o
   0   1   3      238.04      236.11      5.44 o
   1   1   3       69.06       67.95      3.66 o
   2   1   3    16814.05    17327.78     70.69 o
   3   1   3     4164.28     4363.92     38.62 o
   4   1   3       53.01       58.05      6.83 o
   5   1   3       68.32       69.85      2.91 o
   6   1   3       18.80       24.38      2.88 o
   7   1   3       54.03       58.15      5.03 o
   8   1   3      320.75      308.09     13.43 o
   9   1   3      599.44      572.88     18.50 o
  -9   2   3       10.31        7.74      3.95 <
  -8   2   3      664.68      668.29     20.05 o
  -7   2   3      482.09      538.18     15.50 o
  -6   2   3      469.57      445.98      8.49 o
  -5   2   3     1123.35     1121.62     10.06 o
  -4   2   3      105.27       80.25      4.84 o
  -3   2   3       28.67       21.04      2.21 o
  -2   2   3    18618.54    17912.20     45.04 o
  -1   2   3    38010.85    37840.16     63.61 o
   0   2   3      239.06      250.98      5.67 o
   1   2   3    25882.92    25632.52     58.82 o
   2   2   3     1366.11     1304.93     14.73 o
   3   2   3      477.00      576.40     13.46 o
   4   2   3       87.74      130.24      6.20 o
   5   2   3      878.03      884.09      9.58 o
   6   2   3       67.91       62.09      3.92 o
   7   2   3       31.90       32.39      3.39 o
   8   2   3      464.41      478.89     13.37 o
   9   2   3      199.82      186.61     10.63 o
  -9   3   3      273.22      279.31      9.54 o
  -8   3   3      502.67      447.25     15.55 o
  -7   3   3      323.02      316.65      9.60 o
  -6   3   3        7.66        6.61      3.06 <
  -5   3   3       53.15       63.12      2.91 o
  -4   3   3        4.27        8.96      3.10 <
  -3   3   3      524.39      578.79      8.05 o
  -2   3   3     4821.49     4672.07     22.99 o
  -1   3   3     6579.06     6374.44     35.75 o
   0   3   3      163.83      158.18      5.79 o
   1   3   3      340.25      308.14      7.57 o
   2   3   3     1623.03     1654.20     18.06 o
   3   3   3     1160.77     1174.05     17.10 o
   4   3   3     1662.25     1809.76     16.24 o
   5   3   3       17.36       16.18      2.50 o
   6   3   3      167.77      165.87      5.43 o
   7   3   3      665.28      674.92     10.73 o
   8   3   3        0.17        3.76      3.63 <
   9   3   3      503.04      499.34     15.97 o
  -9   4   3      387.71      363.20     10.68 o
  -8   4   3        4.00       -1.45      5.22 <
  -7   4   3     3308.37     3454.99     28.72 o
  -6   4   3     2983.42     3045.36     21.32 o
  -5   4   3      636.37      605.26      7.56 o
  -4   4   3     2013.68     2277.47     18.49 o
  -3   4   3      709.25      758.66     10.73 o
  -2   4   3     8663.16     8874.82     33.59 o
  -1   4   3      290.11      332.48      7.47 o
   0   4   3     3732.85     3645.16     24.44 o
   1   4   3      716.38      725.09     11.78 o
   2   4   3        0.31        2.89      2.97 <
   3   4   3     1307.39     1339.02     18.78 o
   4   4   3       33.57       36.56      2.70 o
   5   4   3        4.99        7.71      2.53 o
   6   4   3      221.79      224.92      6.38 o
   7   4   3      106.85       97.58      4.53 o
   8   4   3      207.91      194.06      7.80 o
  -9   5   3        0.53       -0.73      3.06 <
  -8   5   3       59.20       62.19      6.18 o
  -7   5   3      592.20      632.83     10.87 o
  -6   5   3      232.40      242.89      6.66 o
  -5   5   3      141.49      144.47      4.32 o
  -4   5   3       38.22       49.20      3.12 o
  -3   5   3      882.28      930.23     14.01 o
  -2   5   3       32.14       44.83      4.09 o
  -1   5   3     1459.11     1520.75     17.52 o
   0   5   3      317.57      345.09      6.43 o
   1   5   3     1905.00     2049.77     18.71 o
   2   5   3        1.58        6.25      2.81 <
   3   5   3        0.61       12.50      3.24 o
   4   5   3      220.72      233.26      5.77 o
   5   5   3      337.38      338.21      6.47 o
   6   5   3       16.35       19.70      2.99 o
   7   5   3        4.62        3.02      2.65 <
   8   5   3      163.58      138.28      6.47 o
  -9   6   3      121.65      113.10      5.74 o
  -8   6   3       75.51       74.58      6.01 o
  -7   6   3     1009.03     1032.32     13.68 o
  -6   6   3        0.18       -1.64      3.31 <
  -5   6   3      183.93      196.43      5.51 o
  -4   6   3      323.94      290.12      5.82 o
  -3   6   3        1.03        2.64      2.84 <
  -2   6   3       33.44       19.53      4.04 o
  -1   6   3      973.72     1125.92     12.19 o
   0   6   3     7087.48     7375.79     29.49 o
   1   6   3     1694.79     1839.14     13.87 o
   2   6   3     2105.32     2172.71     21.29 o
   3   6   3      907.04      993.45      9.26 o
   4   6   3       30.54       27.81      2.97 o
   5   6   3      714.14      728.71      9.50 o
   6   6   3      123.72      125.79      4.90 o
   7   6   3       82.17       89.69      4.76 o
   8   6   3      204.75      196.52      6.84 o
  -8   7   3       24.13       18.31      4.50 o
  -7   7   3        5.18        2.67      3.14 <
  -6   7   3        0.95        5.57      3.62 <
  -5   7   3      257.11      256.00      6.30 o
  -4   7   3       23.86       30.82      3.72 o
  -3   7   3     1536.45     1589.21     11.72 o
  -2   7   3      270.40      292.39      6.35 o
  -1   7   3      147.92      169.58      5.30 o
   0   7   3        9.69       14.17      2.84 o
   1   7   3      201.70      209.52      5.65 o
   2   7   3     2928.75     3221.01     15.37 o
   3   7   3        3.06        9.93      2.29 o
   4   7   3      153.18      137.71      4.70 o
   5   7   3       30.01       37.01      3.19 o
   6   7   3        0.00        0.25      2.73 <
   7   7   3       72.84       79.96      4.41 o
   8   7   3        4.33        4.50      3.43 <
  -8   8   3      180.26      176.43      8.23 o
  -7   8   3      155.45      168.76      5.83 o
  -6   8   3      220.42      203.35      6.98 o
  -5   8   3       76.95       92.67      5.08 o
  -4   8   3      274.78      276.43      6.25 o
  -3   8   3      102.24      103.44      3.95 o
  -2   8   3      623.13      699.31      7.53 o
  -1   8   3     2048.88     2172.94     13.03 o
   0   8   3     3449.01     3891.72     17.57 o
   1   8   3      283.73      310.18      5.14 o
   2   8   3       20.48       35.27      2.61 o
   3   8   3      154.37      142.84      4.27 o
   4   8   3       48.94       48.37      3.25 o
   5   8   3      744.39      774.94     10.13 o
   6   8   3      291.00      289.61      6.63 o
   7   8   3      149.99      157.08      5.39 o
  -8   9   3     1142.41     1087.26     15.15 o
  -7   9   3      472.69      471.24      8.72 o
  -6   9   3       89.78       91.01      4.61 o
  -5   9   3      505.49      523.12      9.06 o
  -4   9   3       88.01       85.28      4.44 o
  -3   9   3       62.54       59.53      3.47 o
  -2   9   3       53.98       52.92      3.41 o
  -1   9   3       32.04       29.70      2.54 o
   0   9   3     1973.11     2139.36     15.36 o
   1   9   3        4.93       12.33      2.78 o
   2   9   3      550.28      561.60      7.71 o
   3   9   3      661.18      655.67      8.80 o
   4   9   3      628.94      680.30      9.01 o
   5   9   3      183.18      172.96      5.14 o
   6   9   3      142.06      158.89      5.20 o
   7   9   3       11.04        9.02      2.59 o
  -7  10   3      235.28      235.55      6.25 o
  -6  10   3      458.25      475.54      8.95 o
  -5  10   3        1.14        4.63      3.17 <
  -4  10   3       22.37       21.38      3.22 o
  -3  10   3       65.41       77.43      3.99 o
  -2  10   3     1503.60     1652.90     13.69 o
  -1  10   3      142.08      129.98      4.23 o
   0  10   3      456.78      542.08      8.71 o
   1  10   3       59.11       56.32      4.05 o
   2  10   3      546.05      540.89      8.44 o
   3  10   3     1207.55     1262.50     12.74 o
   4  10   3        0.40        4.82      3.13 <
   5  10   3      182.87      174.35      5.76 o
   6  10   3        0.33        0.53      2.61 <
   7  10   3        0.26       -2.21      3.60 <
  -7  11   3       31.03       34.73      4.93 o
  -6  11   3      196.74      204.73      6.66 o
  -5  11   3        0.29        8.15      3.08 <
  -4  11   3       28.05       27.54      3.81 o
  -3  11   3      509.52      496.65      8.74 o
  -2  11   3      694.37      696.70      9.56 o
  -1  11   3      216.72      207.74      5.54 o
   0  11   3      716.49      719.20      9.83 o
   1  11   3      377.10      359.68      8.37 o
   2  11   3        4.67        3.77      3.80 <
   3  11   3     1338.50     1396.74     13.55 o
   4  11   3       68.02       75.27      4.04 o
   5  11   3      749.63      790.08      9.84 o
   6  11   3      426.04      420.45      9.24 o
  -6  12   3      488.44      502.57      9.93 o
  -5  12   3      255.02      275.30      7.16 o
  -4  12   3        1.40        5.96      3.46 <
  -3  12   3       10.34       14.32      3.42 o
  -2  12   3        9.23        3.85      2.76 <
  -1  12   3      486.07      495.47      8.40 o
   0  12   3     1977.68     1864.97     16.76 o
   1  12   3     1236.55     1281.96     15.54 o
   2  12   3      243.83      233.13      7.98 o
   3  12   3      383.68      382.57      8.38 o
   4  12   3       35.41       38.49      3.17 o
   5  12   3       44.09       43.11      3.19 o
  -5  13   3       74.86       62.92      4.38 o
  -4  13   3        5.08        1.16      2.60 <
  -3  13   3        0.97        3.52      2.73 <
  -2  13   3       22.27       22.47      2.76 o
  -1  13   3      266.45      254.65      6.30 o
   0  13   3      201.70      190.91      5.85 o
   1  13   3      547.98      556.75      9.36 o
   2  13   3      289.08      238.64      6.86 o
   3  13   3       49.48       46.73      3.99 o
   4  13   3       45.66       52.48      3.29 o
   5  13   3      300.31      300.82      9.98 o
  -4  14   3       43.50       45.63      3.41 o
  -3  14   3        1.18        3.30      2.33 <
  -2  14   3      723.03      643.29     11.15 o
  -1  14   3      307.97      300.40      6.89 o
   0  14   3      441.91      468.61      8.51 o
   1  14   3        4.62        1.83      2.19 <
   2  14   3      274.62      253.96      6.43 o
   3  14   3      911.54      971.16     11.98 o
   4  14   3       21.74       32.94      4.30 o
  -3  15   3       44.23       40.01      3.83 o
  -2  15   3        0.74       -0.67      2.31 <
  -1  15   3       17.42       21.01      2.48 o
   0  15   3       28.79       27.25      2.39 o
   1  15   3       70.63       70.01      3.81 o
   2  15   3      676.85      639.91      9.65 o
  -9   0   4      575.52      553.48     26.81 o
  -8   0   4      245.48      255.13     14.58 o
  -7   0   4       14.16       18.50      4.90 o
  -6   0   4     6529.89     6749.40     54.86 o
  -5   0   4       54.83       45.16      4.76 o
  -4   0   4    16170.84    15700.34     99.50 o
  -3   0   4     2518.02     2520.77     31.01 o
  -2   0   4    22424.34    22017.56     96.63 o
  -1   0   4        1.34        4.86      2.65 <
   0   0   4    47968.86    40959.18    147.73 o
   1   0   4       83.17       92.10     10.16 o
   2   0   4   129361.06   120914.01    412.39 o
   3   0   4      227.99      128.40     11.79 o
   4   0   4    26362.98    28249.60     94.40 o
   5   0   4     1088.57     1293.08     14.50 o
   6   0   4        6.80        6.00      3.92 <
   7   0   4     1462.03     1547.21     28.66 o
   8   0   4       23.99       23.78      5.74 o
   9   0   4      574.11      552.94     24.92 o
  -9   1   4      430.68      393.90     12.94 o
  -8   1   4        3.39       -3.93      3.89 <
  -7   1   4     1443.50     1436.48     25.71 o
  -6   1   4     1112.26     1139.47     15.25 o
  -5   1   4    18269.11    18996.65     53.88 o
  -4   1   4      122.25      113.97      6.17 o
  -3   1   4     3825.90     3518.18     22.43 o
  -2   1   4      447.78      420.50      7.16 o
  -1   1   4     8883.69     8706.31     61.42 o
   0   1   4      941.05      882.26     10.41 o
   1   1   4     4105.16     3839.68     26.37 o
   2   1   4    14279.29    13856.98     64.29 o
   3   1   4    13045.06    12333.21     70.09 o
   4   1   4     8884.70     9323.94     32.41 o
   5   1   4     1004.84     1082.21      9.93 o
   6   1   4      125.31      128.82      4.72 o
   7   1   4      190.97      178.78      7.12 o
   8   1   4     2045.54     2126.50     29.12 o
   9   1   4      366.90      361.97     14.24 o
  -9   2   4     1398.13     1375.85     20.25 o
  -8   2   4      351.39      333.44     12.50 o
  -7   2   4     1103.78     1123.26     21.68 o
  -6   2   4    11742.08    11869.12     44.42 o
  -5   2   4     3875.55     4058.85     21.60 o
  -4   2   4     4291.88     4422.46     28.35 o
  -3   2   4     1922.82     1890.48     14.87 o
  -2   2   4    24447.42    24903.78     48.08 o
  -1   2   4     5135.41     4914.45     26.98 o
   0   2   4      769.76      813.28     10.02 o
   1   2   4        5.76       25.03      2.77 o
   2   2   4     1446.01     1223.57     16.53 o
   3   2   4     6405.57     6212.39     51.07 o
   4   2   4       66.31       40.20      2.91 o
   5   2   4      789.62      809.45      8.98 o
   6   2   4     1105.99     1131.43     12.56 o
   7   2   4      412.96      412.34      8.52 o
   8   2   4      591.20      578.73     12.79 o
   9   2   4     1053.80     1007.88     32.13 o
  -9   3   4      214.95      199.40      8.31 o
  -8   3   4      216.20      219.63     11.14 o
  -7   3   4       41.72       28.74      4.90 o
  -6   3   4     3152.56     3099.72     22.31 o
  -5   3   4     4762.81     4674.79     21.68 o
  -4   3   4      140.25      127.41      5.55 o
  -3   3   4     1141.18      917.86     10.97 o
  -2   3   4     8455.88     8246.61     35.20 o
  -1   3   4    27231.38    26252.10     57.46 o
   0   3   4     1110.13     1235.48     14.21 o
   1   3   4    10327.91     9482.22     45.37 o
   2   3   4      987.68     1060.88     14.24 o
   3   3   4     3991.64     3699.15     33.76 o
   4   3   4     1416.66     1404.31     11.99 o
   5   3   4      195.20      177.03      4.51 o
   6   3   4      729.26      746.21     10.39 o
   7   3   4      582.94      541.65      9.32 o
   8   3   4        3.16        4.59      3.72 <
  -9   4   4      731.04      730.01     14.87 o
  -8   4   4      879.51      926.12     20.79 o
  -7   4   4       57.78       42.67      5.08 o
  -6   4   4     3245.19     3100.53     21.34 o
  -5   4   4     2655.81     2970.97     16.98 o
  -4   4   4     2504.74     2442.79     16.75 o
  -3   4   4     1034.76     1118.02     13.92 o
  -2   4   4      462.82      619.85     10.48 o
  -1   4   4      180.89      141.24      5.43 o
   0   4   4    11400.29    10969.73     46.08 o
   1   4   4     4439.34     4356.40     24.56 o
   2   4   4     4973.25     4892.19     29.39 o
   3   4   4      385.05      539.20     11.75 o
   4   4   4      510.78      459.66      6.95 o
   5   4   4      816.60      817.68     10.22 o
   6   4   4      328.71      329.18      7.30 o
   7   4   4      849.58      872.64     10.73 o
   8   4   4      403.16      395.47     11.41 o
  -9   5   4      413.32      429.46     11.22 o
  -8   5   4     1004.26     1049.24     21.62 o
  -7   5   4      734.29      761.40     14.07 o
  -6   5   4      597.71      612.44     10.51 o
  -5   5   4     3368.55     3123.34     19.00 o
  -4   5   4      256.58      315.19      5.65 o
  -3   5   4     3362.61     3018.86     25.34 o
  -2   5   4      243.49      311.55      7.98 o
  -1   5   4    13684.91    13245.77     47.52 o
   0   5   4     2512.03     2392.55     19.35 o
   1   5   4     9287.52     8671.26     40.88 o
   2   5   4     3398.68     3265.64     23.05 o
   3   5   4     7673.66     7519.64     29.83 o
   4   5   4     1256.15     1241.51     11.37 o
   5   5   4      863.99      870.80      9.77 o
   6   5   4     1739.31     1839.85     16.28 o
   7   5   4      679.79      675.73      9.60 o
   8   5   4     2535.98     2442.01     28.67 o
  -9   6   4      263.69      247.86      8.25 o
  -8   6   4      816.27      886.98     17.11 o
  -7   6   4       47.02       44.75      3.89 o
  -6   6   4     1777.49     1831.38     18.14 o
  -5   6   4      124.50      124.12      4.79 o
  -4   6   4     6028.75     5951.08     23.31 o
  -3   6   4     1037.86     1207.36     11.76 o
  -2   6   4    17937.72    18473.02     64.97 o
  -1   6   4        1.15       10.25      3.24 o
   0   6   4    10150.65    10085.96     42.07 o
   1   6   4      178.14      180.17      5.82 o
   2   6   4    11377.53    11671.62     52.17 o
   3   6   4      135.16      155.46      3.94 o
   4   6   4     6466.06     6754.95     28.23 o
   5   6   4     2299.34     2402.72     16.71 o
   6   6   4      203.27      217.07      5.92 o
   7   6   4     1141.94     1137.31     13.29 o
   8   6   4      819.45      820.39     15.62 o
  -8   7   4      622.08      638.17     13.93 o
  -7   7   4     4709.41     5013.04     30.29 o
  -6   7   4      229.80      224.49      7.19 o
  -5   7   4     3391.20     3376.76     21.35 o
  -4   7   4       30.87       30.10      3.16 o
  -3   7   4     3054.93     2863.71     15.95 o
  -2   7   4      236.84      223.13      5.79 o
  -1   7   4     5256.72     5111.51     30.97 o
   0   7   4      534.06      497.20     10.31 o
   1   7   4     5279.19     5112.25     21.20 o
   2   7   4     1903.08     1860.06     11.03 o
   3   7   4     7370.53     7333.43     23.54 o
   4   7   4     4066.63     4100.66     21.05 o
   5   7   4      592.17      631.00      9.04 o
   6   7   4      956.80      982.67     11.50 o
   7   7   4      244.52      232.65      6.48 o
   8   7   4       77.77       72.52      4.99 o
  -8   8   4      688.77      699.81     12.48 o
  -7   8   4     1504.06     1555.45     15.46 o
  -6   8   4     2170.64     2268.32     19.79 o
  -5   8   4     1298.53     1360.10     14.05 o
  -4   8   4     5670.37     5698.95     24.76 o
  -3   8   4       47.58       42.73      3.06 o
  -2   8   4     5911.53     5743.95     21.05 o
  -1   8   4      410.20      432.82      5.71 o
   1   8   4      695.81      784.73      7.64 o
   2   8   4      793.34      695.23      7.32 o
   3   8   4     4092.47     4036.15     19.06 o
   4   8   4      891.25      839.02     10.52 o
   5   8   4     4061.37     4287.99     23.14 o
   6   8   4     2630.34     2632.54     17.68 o
   7   8   4      743.01      780.37     10.51 o
  -8   9   4      330.29      314.10      8.48 o
  -7   9   4       51.84       62.52      4.10 o
  -6   9   4      289.80      279.75      7.52 o
  -5   9   4     4692.79     4784.87     26.02 o
  -4   9   4     1803.03     1819.61     15.91 o
  -3   9   4     6340.38     6454.53     23.03 o
  -2   9   4      240.27      251.33      5.18 o
  -1   9   4     5077.87     4982.19     20.19 o
   0   9   4      367.76      371.07      7.00 o
   1   9   4     5531.96     5743.03     24.98 o
   2   9   4       17.10       18.64      2.82 o
   3   9   4     5591.66     5678.71     24.99 o
   4   9   4     1232.09     1284.47     13.00 o
   5   9   4       14.44       17.22      2.84 o
   6   9   4       71.11       76.18      3.68 o
   7   9   4      206.33      193.85      6.42 o
  -7  10   4       12.42       21.15      3.57 o
  -6  10   4        6.45        5.25      3.37 <
  -5  10   4     5019.26     5417.40     27.05 o
  -4  10   4     1710.27     1701.91     15.59 o
  -3  10   4      133.00      139.83      4.51 o
  -2  10   4     4724.53     5069.06     22.41 o
  -1  10   4      983.31      946.47      9.85 o
   0  10   4     1246.33     1248.37     13.03 o
   1  10   4      186.87      187.48      6.14 o
   2  10   4     2108.23     2124.99     15.92 o
   3  10   4        0.99        5.21      3.01 <
   4  10   4       28.75       27.64      3.42 o
   5  10   4     1034.39     1090.43     12.43 o
   6  10   4      774.28      879.84     12.09 o
  -7  11   4       13.42       22.12      4.10 o
  -6  11   4      615.48      625.94     10.18 o
  -5  11   4      462.46      473.35      8.74 o
  -4  11   4      162.35      158.41      6.02 o
  -3  11   4      714.13      824.82     10.25 o
  -2  11   4      755.66      726.72     10.11 o
  -1  11   4      753.82      745.40      9.60 o
   0  11   4      208.87      217.02      6.03 o
   1  11   4     1977.45     2091.22     17.51 o
   2  11   4       37.25       39.18      4.35 o
   3  11   4      480.73      491.91      8.62 o
   4  11   4     1171.81     1243.73     12.70 o
   5  11   4     1013.79     1089.09     11.34 o
   6  11   4     2090.53     1991.87     18.06 o
  -6  12   4     2448.35     2379.98     23.14 o
  -5  12   4      830.30      889.32     10.97 o
  -4  12   4     2570.49     2626.80     20.34 o
  -3  12   4        3.84        6.02      3.35 <
  -2  12   4      875.07      994.18     11.99 o
  -1  12   4       50.00       40.54      3.40 o
   0  12   4     2565.36     2807.49     21.05 o
   1  12   4      373.24      393.09      8.77 o
   2  12   4      233.87      247.21      8.21 o
   3  12   4      429.98      415.15      9.62 o
   4  12   4      673.24      727.19      9.38 o
   5  12   4      281.20      287.86      6.47 o
  -5  13   4     1036.63     1047.16     13.88 o
  -4  13   4      107.83       89.38      5.04 o
  -3  13   4     3064.40     2958.24     22.32 o
  -2  13   4      686.63      593.45      9.07 o
  -1  13   4     3145.93     3000.86     20.76 o
   0  13   4      338.06      313.55      7.45 o
   1  13   4     7608.65     7474.15     34.05 o
   2  13   4      412.72      400.91      8.50 o
   3  13   4      484.44      493.06      9.08 o
   4  13   4      181.10      196.64      4.93 o
  -4  14   4     1530.83     1458.37     13.22 o
  -3  14   4      322.45      295.95      6.92 o
  -2  14   4     2057.91     1946.21     15.88 o
  -1  14   4       88.59       82.03      3.94 o
   0  14   4     2207.62     2045.27     17.24 o
   1  14   4      898.58      877.87     11.61 o
   2  14   4     3084.90     2991.67     21.79 o
   3  14   4      367.59      353.77      7.21 o
  -3  15   4      992.69      984.64     16.23 o
  -2  15   4      532.73      541.49     10.92 o
  -1  15   4     1071.85     1058.64     13.10 o
   0  15   4      171.57      171.78      4.90 o
   1  15   4      880.58      900.96     11.74 o
   2  15   4       28.91       31.66      2.84 o
  -9   1   5       34.29       30.76      6.38 o
  -8   1   5      189.25      204.68      9.79 o
  -7   1   5       32.19       30.01      4.87 o
  -6   1   5        3.88        1.91      3.08 <
  -5   1   5      176.51      193.06      5.94 o
  -4   1   5      216.32      192.40      8.40 o
  -3   1   5       36.53       45.91      3.59 o
  -2   1   5    54140.70    52559.23     93.84 o
  -1   1   5      307.83      333.63      7.51 o
   0   1   5     1252.52     1197.28     12.41 o
   1   1   5      116.39      134.65      5.40 o
   2   1   5    16507.30    17176.04     78.32 o
   3   1   5      323.52      317.19     16.77 o
   4   1   5    11001.03    11907.07     27.83 o
   5   1   5        5.88        9.65      2.06 o
   6   1   5      627.81      640.39      9.41 o
   7   1   5     1274.77     1300.03     17.24 o
   8   1   5       33.52       35.17      4.24 o
  -9   2   5       40.36       41.62      4.70 o
  -8   2   5      418.01      436.35     16.19 o
  -7   2   5       14.55       13.01      4.96 <
  -6   2   5        3.91       -4.29      3.60 <
  -5   2   5      485.59      498.82      7.80 o
  -4   2   5     1013.58      909.18     12.58 o
  -3   2   5     8552.12     8576.61     29.00 o
  -2   2   5    17533.24    17813.26     59.97 o
  -1   2   5     3193.17     3205.26     26.00 o
   0   2   5     4680.33     4901.70     24.24 o
   1   2   5      160.23      223.74      6.35 o
   2   2   5      101.77       94.65      5.08 o
   3   2   5      622.50      575.64     17.76 o
   4   2   5      325.09      349.22      5.71 o
   5   2   5       21.03       18.98      2.53 o
   6   2   5      509.82      522.83      8.40 o
   7   2   5      153.18      151.52      5.86 o
   8   2   5        4.53        6.96      3.16 <
  -9   3   5     1045.98     1060.96     18.16 o
  -8   3   5      294.45      284.12     11.84 o
  -7   3   5      145.66      155.04      8.44 o
  -6   3   5     1096.21     1139.00     14.34 o
  -5   3   5      592.91      642.53      8.33 o
  -4   3   5     3675.20     3856.07     23.36 o
  -3   3   5     2821.33     3126.89     19.50 o
  -2   3   5    12800.54    12333.43     40.59 o
  -1   3   5     9360.61     9127.83     45.78 o
   0   3   5      177.58      182.96      6.58 o
   1   3   5     3565.17     3563.80     29.67 o
   2   3   5      495.33      478.30      9.32 o
   3   3   5     5928.21     6302.67     43.28 o
   4   3   5       52.92       52.60      2.87 o
   5   3   5      536.74      574.66      8.09 o
   6   3   5     1040.28     1093.22     12.20 o
   7   3   5      238.56      224.13      6.20 o
   8   3   5       18.91       18.33      4.03 o
  -9   4   5      101.13       87.09      6.11 o
  -8   4   5      137.82      138.41      9.38 o
  -7   4   5      195.69      194.87      9.33 o
  -6   4   5      957.98      958.35     13.03 o
  -5   4   5      437.00      431.08      6.86 o
  -4   4   5     6310.75     7038.00     28.56 o
  -3   4   5      566.16      527.44      9.72 o
  -2   4   5       28.08       45.44      4.22 o
  -1   4   5     2364.14     2643.74     20.71 o
   0   4   5      294.51      339.35      8.80 o
   1   4   5     7181.22     7641.16     43.35 o
   2   4   5      396.19      435.30     10.11 o
   3   4   5      844.13      894.63     13.02 o
   4   4   5      908.68      951.28     10.08 o
   5   4   5      402.50      381.80      6.90 o
   6   4   5       61.12       59.57      3.71 o
   7   4   5       61.07       67.89      3.59 o
   8   4   5       17.71       18.05      3.85 o
  -9   5   5      685.50      659.71     13.89 o
  -8   5   5      130.63      135.54      8.33 o
  -7   5   5      727.71      774.96     15.79 o
  -6   5   5       17.52       17.19      3.30 o
  -5   5   5      963.63      984.05     10.52 o
  -4   5   5     1356.01     1384.10     10.87 o
  -3   5   5     1905.48     1993.45     18.16 o
  -2   5   5       15.94       20.63      3.08 o
  -1   5   5      496.45      551.32     11.03 o
   0   5   5       10.92       15.21      3.88 o
   1   5   5     2388.29     2422.58     19.19 o
   2   5   5      389.69      414.86      8.33 o
   3   5   5      297.93      353.57      6.55 o
   4   5   5      136.81      144.72      4.20 o
   5   5   5        0.18        2.32      2.70 <
   6   5   5       16.83       17.57      2.81 o
   7   5   5       53.47       50.08      3.30 o
   8   5   5      989.10      934.32     17.16 o
  -9   6   5      242.43      224.32      7.94 o
  -8   6   5      573.23      571.60     14.21 o
  -7   6   5       23.68       22.79      4.03 o
  -6   6   5      430.02      430.12      8.44 o
  -5   6   5        0.03       -1.04      2.82 <
  -4   6   5     4325.48     4607.90     19.42 o
  -3   6   5      717.47      692.49      8.45 o
  -2   6   5     6589.51     7086.91     31.85 o
  -1   6   5     1023.02     1146.41     13.83 o
   0   6   5     2052.15     1953.60     21.56 o
   1   6   5      214.03      241.36      7.75 o
   2   6   5      719.73      773.61      9.06 o
   3   6   5        1.35        1.91      1.96 <
   4   6   5      375.91      413.78      7.34 o
   5   6   5       25.52       29.33      3.08 o
   6   6   5       22.17       16.77      2.91 o
   7   6   5       87.32       79.02      3.98 o
   8   6   5        5.14        4.69      2.70 <
  -8   7   5       61.49       55.91      4.99 o
  -7   7   5       17.38       19.13      4.03 o
  -6   7   5       29.33       28.31      4.24 o
  -5   7   5      626.58      646.37      9.84 o
  -4   7   5      323.40      325.72      6.23 o
  -3   7   5      219.52      216.05      5.21 o
  -2   7   5     1746.58     2073.92     13.70 o
  -1   7   5      291.93      314.84      6.73 o
   0   7   5      124.21      129.54      5.36 o
   1   7   5      137.90      145.60      4.01 o
   2   7   5      374.75      464.58      6.13 o
   3   7   5     2870.88     2913.49     15.34 o
   4   7   5     2006.06     2135.82     15.86 o
   5   7   5       31.66       27.83      3.00 o
   6   7   5      823.22      808.38     10.73 o
   7   7   5      770.71      781.54     10.94 o
  -8   8   5       59.82       55.60      4.52 o
  -7   8   5        2.93        2.39      3.78 <
  -6   8   5      509.65      533.33     10.48 o
  -5   8   5        1.45        3.10      3.11 <
  -4   8   5      262.06      235.58      5.50 o
  -3   8   5       39.79       33.25      3.12 o
  -2   8   5      169.01      190.27      4.43 o
  -1   8   5      111.86      150.90      3.62 o
   0   8   5        8.11       10.79      2.37 o
   1   8   5      467.92      509.31      6.42 o
   2   8   5      579.93      587.38      7.53 o
   3   8   5       24.54       17.30      3.00 o
   4   8   5      345.11      340.00      7.18 o
   5   8   5      246.16      239.93      5.90 o
   6   8   5       83.06       97.26      4.21 o
   7   8   5       10.21       17.46      2.60 o
  -8   9   5      148.80      124.94      5.61 o
  -7   9   5        0.06        2.01      3.51 <
  -6   9   5      677.44      689.89     10.62 o
  -5   9   5       76.88       76.64      4.96 o
  -4   9   5      726.06      776.44      9.47 o
  -3   9   5        1.38        5.08      2.62 <
  -2   9   5      851.28      866.43      9.17 o
  -1   9   5       80.99       87.09      3.35 o
   0   9   5      486.25      499.83      7.50 o
   1   9   5      288.99      289.47      6.15 o
   2   9   5      288.25      342.28      6.14 o
   3   9   5      365.17      339.89      6.64 o
   4   9   5        0.08        3.94      3.14 <
   5   9   5       21.97       19.39      2.93 o
   6   9   5      296.03      288.28      6.38 o
   7   9   5     1181.93     1192.12     17.01 o
  -7  10   5        2.19        4.97      3.13 <
  -6  10   5        6.87        9.56      3.24 <
  -5  10   5      111.73       98.12      5.10 o
  -4  10   5       53.94       48.35      4.16 o
  -3  10   5       49.23       47.76      3.62 o
  -2  10   5      972.82     1011.30      9.89 o
  -1  10   5       26.21       26.43      2.88 o
   0  10   5       60.09       57.77      3.91 o
   1  10   5       19.86       20.86      3.02 o
   2  10   5        0.27        5.62      2.79 <
   3  10   5     3155.94     3369.08     20.19 o
   4  10   5        0.45        4.30      3.00 <
   5  10   5       15.83       13.29      2.71 o
   6  10   5        3.91        4.64      2.94 <
  -7  11   5        0.05        8.22      5.26 <
  -6  11   5       33.19       41.40      3.75 o
  -5  11   5      429.68      449.80      8.46 o
  -4  11   5      175.34      140.88      5.62 o
  -3  11   5     1849.60     1991.92     14.92 o
  -2  11   5        0.23        0.73      2.88 <
  -1  11   5      263.68      260.03      6.18 o
   0  11   5      203.47      193.67      5.92 o
   1  11   5       40.48       38.44      3.58 o
   2  11   5       95.28       84.27      4.96 o
   3  11   5     1424.73     1503.33     15.40 o
   4  11   5      167.34      170.05      5.11 o
   5  11   5      126.75      122.30      4.33 o
   6  11   5      272.59      258.22      7.10 o
  -6  12   5      209.51      211.30      7.39 o
  -5  12   5      415.50      376.35      7.87 o
  -4  12   5      651.54      628.10     10.79 o
  -3  12   5        2.48        2.15      3.49 <
  -2  12   5      239.70      232.19      5.96 o
  -1  12   5      510.18      497.39      8.40 o
   0  12   5     3551.21     3536.44     23.37 o
   1  12   5      273.64      297.58      7.44 o
   2  12   5      195.13      215.01      7.67 o
   3  12   5     1156.46     1221.64     14.99 o
   4  12   5       37.13       33.07      3.36 o
   5  12   5      462.26      473.35      8.23 o
  -5  13   5      193.54      168.43      5.38 o
  -4  13   5       14.96       16.06      3.52 o
  -3  13   5     1425.93     1395.89     15.94 o
  -2  13   5      767.71      681.79     10.12 o
  -1  13   5        7.88        8.14      2.48 o
   0  13   5      898.00      917.79     12.72 o
   1  13   5      104.44       92.28      4.69 o
   2  13   5       97.83       74.80      4.18 o
   3  13   5       67.85       76.66      4.03 o
   4  13   5      276.71      251.49      5.94 o
  -4  14   5        5.78        5.80      1.92 o
  -3  14   5        8.44        3.77      2.78 <
  -2  14   5       50.70       52.11      3.43 o
  -1  14   5        2.65        4.32      2.13 <
   0  14   5      249.48      285.85      6.65 o
   1  14   5        0.07        1.92      2.50 <
   2  14   5        8.00        7.01      2.21 o
   3  14   5      316.67      272.44      6.11 o
  -2  15   5       63.92       69.19      4.82 o
  -1  15   5      427.25      409.14      8.74 o
   0  15   5       14.14       19.09      2.49 o
   1  15   5      212.96      214.62      6.83 o
   2  15   5       14.70       18.42      3.52 o
  -8   0   6     1096.83     1141.36     24.32 o
  -7   0   6      263.28      293.69     12.77 o
  -6   0   6     5948.95     6200.77     56.97 o
  -5   0   6        2.04        9.15      4.32 <
  -4   0   6      501.88      608.69     18.05 o
  -3   0   6       31.07       24.38      6.29 o
  -2   0   6   119038.57   116915.65    195.07 o
  -1   0   6     2679.43     2522.98     25.16 o
   0   0   6        5.16       15.40      8.00 <
   1   0   6       93.81       80.54     10.86 o
   2   0   6    11362.29    10710.13    103.50 o
   3   0   6    10776.82    10791.44    127.89 o
   4   0   6    21278.26    22675.74     58.98 o
   5   0   6      745.63      733.86     12.20 o
   6   0   6      344.51      328.78      9.69 o
   7   0   6     4538.91     4820.50     45.00 o
   8   0   6       99.88       91.07      8.40 o
  -9   1   6      166.51      151.47      8.34 o
  -8   1   6      888.77      931.93     17.24 o
  -7   1   6     2946.75     3150.96     29.26 o
  -6   1   6      963.50      979.63     16.66 o
  -5   1   6     8113.20     8030.88     35.04 o
  -4   1   6      334.77      349.74      9.94 o
  -3   1   6    10110.43     9607.21     38.67 o
  -2   1   6     5972.06     6022.19     29.89 o
  -1   1   6     6288.25     6082.71     27.57 o
   0   1   6      447.68      475.36      9.47 o
   1   1   6        8.19       26.24      3.78 o
   2   1   6     1146.99      984.69     14.12 o
   3   1   6    17137.20    17029.55     95.73 o
   4   1   6     4195.86     4220.58     18.17 o
   5   1   6     1647.48     1652.58     12.27 o
   6   1   6     3320.39     3390.03     22.08 o
   7   1   6        0.72        0.39      3.16 <
   8   1   6       19.16       17.47      3.31 o
  -9   2   6      456.44      435.32     11.68 o
  -8   2   6      390.85      404.42     14.92 o
  -7   2   6      866.81      862.95     18.86 o
  -6   2   6     9909.26     9972.88     43.38 o
  -5   2   6      556.51      567.00      8.22 o
  -4   2   6     4362.86     4080.56     27.01 o
  -3   2   6     3234.98     3292.90     19.08 o
  -2   2   6    10044.63     9247.85     40.59 o
  -1   2   6      440.67      486.44     11.50 o
   0   2   6     6609.45     5932.80     29.02 o
   1   2   6      799.85      843.73     12.33 o
   2   2   6     9297.23     8942.82     48.27 o
   3   2   6    12887.61    12989.68     70.43 o
   4   2   6       56.16       35.46      2.61 o
   5   2   6     1482.76     1469.88     12.31 o
   6   2   6      784.05      803.53     10.04 o
   7   2   6     1619.09     1702.63     17.88 o
   8   2   6      158.11      151.07      5.88 o
  -9   3   6       69.29       69.95      5.60 o
  -8   3   6      903.19      961.63     24.23 o
  -7   3   6     2132.25     2095.43     29.79 o
  -6   3   6      565.39      583.14     11.27 o
  -5   3   6     6675.14     6632.20     25.21 o
  -4   3   6      207.07      185.00      6.37 o
  -3   3   6     7890.44     7625.35     36.95 o
  -2   3   6     9963.77     9708.67     38.21 o
  -1   3   6     1033.06      822.31     12.47 o
   0   3   6     4615.84     4167.66     26.82 o
   1   3   6    10073.49     9707.42     46.50 o
   2   3   6     6798.58     7014.83     39.89 o
   3   3   6     1923.64     1670.57     18.00 o
   4   3   6       53.58       34.61      2.55 o
   5   3   6      244.10      255.02      5.73 o
   6   3   6      173.21      179.35      5.01 o
   7   3   6     1016.22     1038.48     13.57 o
   8   3   6      193.41      203.21      7.41 o
  -9   4   6       81.32       75.06      5.72 o
  -8   4   6      559.27      592.90     16.57 o
  -7   4   6       61.74       41.92      5.82 o
  -6   4   6      818.92      756.93     12.16 o
  -5   4   6      344.93      355.89      6.40 o
  -3   4   6     3301.32     3183.50     22.73 o
  -2   4   6      169.87      124.72      6.11 o
  -1   4   6      472.30      541.63     10.51 o
   1   4   6     5978.81     6530.38     38.41 o
   2   4   6     7148.99     6582.50     36.73 o
   3   4   6     4731.32     4439.31     21.38 o
   4   4   6     1609.67     1607.25     13.94 o
   5   4   6      715.10      704.68      9.67 o
   6   4   6      917.65      994.66     11.37 o
   7   4   6      957.26      951.97     11.34 o
   8   4   6       37.26       42.42      4.62 o
  -9   5   6      689.10      697.52     14.24 o
  -8   5   6      196.23      197.84      8.63 o
  -7   5   6      613.44      616.70     13.71 o
  -6   5   6      286.67      251.13      7.25 o
  -5   5   6     4041.84     3939.76     20.98 o
  -4   5   6      706.28      603.77      7.22 o
  -3   5   6     5689.36     5438.96     30.95 o
  -2   5   6        2.28        2.88      2.76 <
  -1   5   6     4776.37     4482.76     32.56 o
   0   5   6     1352.20     1275.18     17.15 o
   1   5   6     9581.22     9263.56     38.11 o
   2   5   6     1201.24     1139.52     14.20 o
   3   5   6      173.64      130.08      3.76 o
   4   5   6     2713.74     2698.68     16.55 o
   5   5   6      577.07      597.38      9.18 o
   6   5   6       34.36       24.80      2.84 o
   7   5   6      212.13      221.90      5.85 o
   8   5   6      855.50      805.49     13.77 o
  -9   6   6      499.33      496.32     13.25 o
  -8   6   6     1272.02     1331.35     20.70 o
  -7   6   6      295.71      303.37      9.72 o
  -6   6   6     2629.01     2720.28     23.18 o
  -5   6   6      167.44      185.60      5.32 o
  -4   6   6     4013.72     4066.95     18.49 o
  -3   6   6      438.28      436.92      6.84 o
  -2   6   6    17274.49    17980.32     63.14 o
  -1   6   6      488.44      524.85     10.36 o
   0   6   6     6632.09     6292.12     58.82 o
   1   6   6     1131.97      999.66     14.22 o
   2   6   6    10579.77    10622.91     31.28 o
   3   6   6     6185.12     6453.49     23.20 o
   4   6   6     4034.20     4279.43     21.06 o
   5   6   6     1759.40     1814.10     16.69 o
   6   6   6     2648.36     2815.46     18.06 o
   7   6   6      992.14     1001.75     11.75 o
   8   6   6      171.12      163.32      8.17 o
  -8   7   6      187.64      191.84      7.34 o
  -7   7   6     5348.29     5552.87     37.37 o
  -6   7   6      225.60      196.05      6.64 o
  -5   7   6     5905.77     5952.59     28.03 o
  -4   7   6      170.89      173.92      4.86 o
  -3   7   6     5461.13     5354.62     22.20 o
  -2   7   6     1220.26     1181.77      9.88 o
  -1   7   6     3904.14     3666.39     17.96 o
   0   7   6      903.15      862.52      8.33 o
   1   7   6     4970.74     4916.71     18.94 o
   2   7   6      347.72      415.78      6.01 o
   3   7   6     4400.03     4382.62     20.93 o
   4   7   6     2933.43     2956.77     18.08 o
   5   7   6     1260.48     1288.06     13.28 o
   6   7   6     3074.71     3089.11     19.13 o
   7   7   6      868.56      944.76     11.78 o
  -8   8   6      113.21      108.93      6.15 o
  -7   8   6     2318.69     2472.43     22.30 o
  -6   8   6     3544.17     3656.44     24.16 o
  -5   8   6      324.68      318.56      7.46 o
  -4   8   6     5162.52     5269.84     23.41 o
  -3   8   6      909.64      950.17     10.23 o
  -2   8   6     4708.96     4310.25     19.32 o
  -1   8   6     2120.87     2189.91     12.73 o
   0   8   6     8495.07     8488.81     28.16 o
   1   8   6       27.31       25.16      2.77 o
   2   8   6     5242.28     5154.81     21.70 o
   3   8   6     2266.43     2228.89     16.36 o
   4   8   6      196.37      216.80      5.51 o
   5   8   6     2686.61     2777.16     19.37 o
   6   8   6      591.57      544.95      7.81 o
   7   8   6      115.03      122.59      4.35 o
  -8   9   6      382.19      358.67     10.17 o
  -7   9   6        7.67       14.57      3.76 o
  -6   9   6      554.78      552.25      9.44 o
  -5   9   6      152.67      165.62      6.29 o
  -4   9   6      422.55      424.35      7.71 o
  -3   9   6     4764.32     4727.40     22.53 o
  -2   9   6     3018.05     2972.31     16.77 o
  -1   9   6     4645.85     4702.10     21.27 o
   0   9   6      146.53      153.90      4.56 o
   1   9   6     5999.26     6064.40     25.57 o
   2   9   6       25.44       26.32      3.31 o
   3   9   6     1643.70     1793.07     15.28 o
   4   9   6     1299.51     1316.88     11.92 o
   5   9   6      996.73     1011.47     11.22 o
   6   9   6      655.09      704.86      9.38 o
   7   9   6      197.10      194.25      7.67 o
  -7  10   6      254.23      258.93      7.09 o
  -6  10   6       13.97        6.44      3.37 <
  -5  10   6     1074.54     1133.46     13.49 o
  -4  10   6       91.97      112.24      4.95 o
  -3  10   6     2518.49     2581.96     18.35 o
  -2  10   6      335.59      295.37      5.88 o
  -1  10   6     1157.55     1192.37     11.75 o
   0  10   6      271.96      279.82      6.84 o
   1  10   6     3080.20     3113.73     20.60 o
   2  10   6     4436.51     4654.08     24.35 o
   3  10   6       38.57       46.14      3.45 o
   4  10   6     1924.26     2065.48     16.20 o
   5  10   6     1628.97     1658.47     14.74 o
   6  10   6      164.89      171.73      5.43 o
  -7  11   6      793.83      737.06     16.71 o
  -6  11   6      105.17      115.56      5.45 o
  -5  11   6     1036.50     1101.91     12.91 o
  -4  11   6      236.70      250.99      6.43 o
  -3  11   6     4368.14     4503.81     23.30 o
  -2  11   6        3.38        9.48      2.94 o
  -1  11   6     3933.62     4167.66     24.06 o
   0  11   6      106.04      111.72      4.93 o
   1  11   6     2112.08     2190.34     19.20 o
   2  11   6      100.36      114.09      6.02 o
   3  11   6       11.58       12.93      3.30 o
   4  11   6     1634.46     1685.05     15.36 o
   5  11   6      831.59      904.03      9.91 o
   6  11   6      471.51      469.03     12.89 o
  -6  12   6      893.64      948.93     15.95 o
  -5  12   6      449.59      438.70      8.56 o
  -4  12   6     3199.28     3640.56     25.75 o
  -3  12   6      155.55      150.37      5.07 o
  -2  12   6      345.04      363.21      7.58 o
  -1  12   6      447.26      418.48      8.71 o
   0  12   6     4924.14     5191.91     28.49 o
   1  12   6     1491.64     1531.87     16.58 o
   2  12   6     2420.96     2533.66     23.78 o
   3  12   6      740.50      782.98     11.93 o
   4  12   6      147.83      166.69      5.61 o
   5  12   6      721.57      722.20     11.29 o
  -5  13   6     2559.82     2478.10     20.64 o
  -4  13   6      235.19      208.19      7.06 o
  -3  13   6     1120.15     1129.65     12.91 o
  -2  13   6       25.32       27.08      3.24 o
  -1  13   6     1225.21     1185.90     11.97 o
   0  13   6      464.25      443.59      8.46 o
   1  13   6       72.91       64.85      4.46 o
   2  13   6     1341.07     1278.82     16.59 o
   3  13   6     4154.92     4221.69     24.78 o
   4  13   6      418.57      401.73      7.47 o
  -4  14   6      873.57      859.94     10.77 o
  -3  14   6      262.82      251.65      6.31 o
  -2  14   6     3933.05     3757.81     24.17 o
  -1  14   6        0.99       -0.48      2.19 <
   0  14   6     3164.22     3027.05     21.03 o
   1  14   6     1925.51     1930.62     17.44 o
   2  14   6      309.13      287.90      5.94 o
   3  14   6      247.99      261.03      6.32 o
  -2  15   6        3.79        5.86      2.58 <
  -1  15   6     1334.64     1340.36     14.99 o
   0  15   6      163.67      160.85      4.82 o
   1  15   6      274.92      284.98      8.25 o
  -9   1   7      137.02      129.93      9.95 o
  -8   1   7      131.87      128.08      8.22 o
  -7   1   7      591.17      585.78     12.64 o
  -6   1   7      462.80      446.00     11.11 o
  -5   1   7      276.11      268.10      6.34 o
  -4   1   7       21.63       32.89      3.81 o
  -3   1   7       23.96       28.93      2.95 o
  -2   1   7     9529.22     9675.85     40.14 o
  -1   1   7        0.44        4.52      2.93 <
   0   1   7     1536.10     1522.61     17.82 o
   1   1   7      154.66      155.63      5.48 o
   2   1   7      284.88      282.10      8.34 o
   3   1   7      866.15      939.54     19.53 o
   4   1   7     5616.89     5842.84     22.34 o
   5   1   7      413.20      415.42      6.29 o
   6   1   7     5233.42     5388.72     28.00 o
   7   1   7        0.20       -0.85      3.10 <
   8   1   7       25.36       36.13      3.65 o
  -9   2   7       14.57       23.80      6.18 o
  -8   2   7      926.92      949.61     22.47 o
  -7   2   7        9.79        3.48      4.01 <
  -6   2   7     1442.32     1399.36     18.62 o
  -5   2   7     2399.54     2650.58     16.52 o
  -4   2   7      254.43      286.63      7.32 o
  -3   2   7     1210.39     1389.75     13.46 o
  -2   2   7     1801.30     1783.54     17.70 o
  -1   2   7     1429.93     1560.83     16.77 o
   0   2   7     1541.10     1360.85     14.46 o
   1   2   7     8386.71     8365.77     34.82 o
   2   2   7      773.29      787.18     13.70 o
   3   2   7      104.60      103.71      7.82 o
   4   2   7      578.25      528.81      7.21 o
   5   2   7      946.27      992.74     10.33 o
   6   2   7     1395.37     1503.48     13.74 o
   7   2   7       90.72       80.03      4.53 o
   8   2   7      138.83      118.44      5.38 o
  -9   3   7      513.69      503.55     12.66 o
  -8   3   7       19.56       11.05      5.82 <
  -7   3   7      322.24      327.91     13.28 o
  -6   3   7       47.36       52.32      3.82 o
  -5   3   7        1.20        1.52      2.02 <
  -4   3   7     5392.29     5756.52     32.32 o
  -3   3   7      900.51      887.75     12.50 o
  -2   3   7     2819.13     2952.07     23.57 o
  -1   3   7     2923.38     3114.46     25.48 o
   0   3   7       74.74       87.01      4.81 o
   1   3   7     6168.69     6585.15     34.99 o
   2   3   7      198.78      182.42      7.13 o
   3   3   7        1.04        8.56      2.25 o
   4   3   7     1977.26     2009.21     14.43 o
   5   3   7      121.86      127.99      4.56 o
   6   3   7      551.58      556.05      8.05 o
   7   3   7       39.02       42.48      3.87 o
   8   3   7        0.95       -3.58      3.05 <
  -9   4   7       82.54       68.33      5.49 o
  -8   4   7        6.14        0.96      4.91 <
  -7   4   7      668.29      687.48     14.85 o
  -6   4   7        0.01        2.09      2.84 <
  -5   4   7     1912.04     1912.22     14.40 o
  -4   4   7    11970.98    12479.81     33.26 o
  -3   4   7     1209.01     1258.98     14.06 o
  -2   4   7        9.42       17.85      3.46 o
  -1   4   7     7802.53     8216.15     41.17 o
   0   4   7     3151.34     3070.87     22.80 o
   1   4   7     1099.13     1145.18     13.98 o
   2   4   7      470.35      443.55     10.41 o
   3   4   7      439.45      460.47      6.81 o
   4   4   7      162.28      174.03      5.07 o
   5   4   7       76.95       69.62      3.80 o
   6   4   7       83.54       72.27      3.68 o
   7   4   7        0.91       -3.08      2.58 <
   8   4   7       18.66       23.38      3.63 o
  -9   5   7       42.38       36.99      3.92 o
  -8   5   7      377.87      361.40     11.11 o
  -7   5   7      170.08      161.09      7.10 o
  -6   5   7       90.23       96.68      5.33 o
  -5   5   7      177.29      180.83      5.42 o
  -4   5   7      154.28      146.02      3.83 o
  -3   5   7     6405.12     6586.02     33.92 o
  -2   5   7       99.04      116.83      5.45 o
  -1   5   7      772.14      756.08     11.95 o
   0   5   7      447.80      448.47     10.80 o
   1   5   7      681.49      762.42     11.60 o
   2   5   7      548.34      584.52      9.87 o
   3   5   7      550.56      578.13      7.30 o
   4   5   7     1449.78     1562.30     13.68 o
   5   5   7       43.07       35.38      3.37 o
   6   5   7     1615.30     1590.95     13.92 o
   7   5   7      127.77      140.35      4.79 o
   8   5   7      300.54      288.54      8.67 o
  -9   6   7       55.30       54.83      5.39 o
  -8   6   7      382.28      362.08     10.24 o
  -7   6   7      224.86      246.88      8.57 o
  -6   6   7        0.64        1.05      3.58 <
  -5   6   7        5.59        4.61      3.11 <
  -4   6   7     2037.49     2192.60     13.43 o
  -3   6   7        0.48        3.71      2.25 <
  -2   6   7     3097.17     3291.33     24.86 o
  -1   6   7      204.33      250.32      7.24 o
   0   6   7     1116.38     1176.04     15.84 o
   1   6   7      114.06      125.71      4.16 o
   2   6   7      643.84      742.13      7.99 o
   3   6   7     1701.40     1802.25     13.43 o
   4   6   7     1622.18     1602.37     14.45 o
   5   6   7      474.94      445.39      8.57 o
   6   6   7       16.09       16.11      2.66 o
   7   6   7      152.69      141.71      5.01 o
  -8   7   7       78.12       81.64      6.67 o
  -7   7   7      544.43      527.86     12.03 o
  -6   7   7       14.93        5.56      3.81 <
  -5   7   7        0.15       -0.70      3.43 <
  -4   7   7        1.32       -3.17      2.90 <
  -3   7   7      422.41      418.99      6.87 o
  -2   7   7     3877.42     4259.94     18.40 o
  -1   7   7       75.54       69.19      3.07 o
   0   7   7      259.72      280.73      5.08 o
   1   7   7       28.74       37.74      2.54 o
   2   7   7      128.36      153.20      4.40 o
   3   7   7      137.33      141.11      4.90 o
   4   7   7        2.62        1.95      3.01 <
   5   7   7       86.11       88.28      4.24 o
   6   7   7      298.17      269.08      6.03 o
   7   7   7        0.09        0.08      2.56 <
  -8   8   7        4.33       -4.81      4.14 <
  -7   8   7      157.33      147.50      6.29 o
  -6   8   7      268.69      283.57      8.85 o
  -5   8   7     2194.54     2361.14     19.38 o
  -4   8   7        8.63       13.23      3.01 o
  -3   8   7        0.05        5.77      2.96 <
  -2   8   7     1976.22     1913.83     13.19 o
  -1   8   7        6.77       10.40      2.41 o
   0   8   7       44.24       42.90      2.99 o
   1   8   7      874.85      836.93      9.00 o
   2   8   7      249.86      244.15      5.48 o
   3   8   7     1434.90     1471.68     13.11 o
   4   8   7       49.31       51.98      3.59 o
   5   8   7      299.95      334.64      6.89 o
   6   8   7       34.62       25.05      2.60 o
   7   8   7        8.74        4.09      2.37 <
  -8   9   7        2.95        5.05      2.72 <
  -7   9   7      109.34      119.48      5.56 o
  -6   9   7       48.05       71.28      4.81 o
  -5   9   7      158.27      170.78      6.19 o
  -4   9   7     2912.06     3024.15     19.50 o
  -3   9   7      156.66      148.69      5.88 o
  -2   9   7       62.05       64.75      3.35 o
  -1   9   7      413.92      423.76      7.69 o
   0   9   7       71.13       79.97      3.93 o
   1   9   7      159.49      158.93      4.85 o
   2   9   7      252.22      249.32      6.24 o
   3   9   7     2360.96     2487.88     16.84 o
   4   9   7     1285.02     1294.31     12.80 o
   5   9   7      287.58      288.54      6.53 o
   6   9   7      624.25      602.41      8.65 o
  -7  10   7      172.42      201.60      6.88 o
  -6  10   7      337.14      351.75      7.41 o
  -5  10   7      136.95      155.71      5.79 o
  -4  10   7       23.40       25.10      3.49 o
  -3  10   7       30.77       26.95      3.71 o
  -2  10   7      320.46      323.47      6.48 o
  -1  10   7        5.72        8.19      2.85 <
   0  10   7     1544.81     1580.19     15.16 o
   1  10   7        0.20        2.37      2.78 <
   2  10   7        0.22        4.57      3.01 <
   3  10   7       66.19       72.92      3.72 o
   4  10   7      936.60      964.10     10.92 o
   5  10   7        7.83        7.47      2.39 o
   6  10   7      303.59      282.35      6.95 o
  -7  11   7       35.34       35.71      6.31 o
  -6  11   7      285.64      270.52      8.33 o
  -5  11   7      155.39      172.16      6.07 o
  -4  11   7      654.58      605.04      9.61 o
  -3  11   7     2239.57     2389.13     16.61 o
  -2  11   7     1365.25     1363.72     13.54 o
  -1  11   7        0.09       -0.47      3.06 <
   0  11   7      176.87      188.17      6.32 o
   1  11   7     3361.74     3585.24     25.49 o
   2  11   7      242.83      261.97      8.11 o
   3  11   7      338.39      333.14      7.35 o
   4  11   7      171.62      155.52      5.19 o
   5  11   7       80.10       74.66      3.83 o
  -6  12   7      679.85      682.92     13.63 o
  -5  12   7        0.72       -0.31      3.08 <
  -4  12   7      114.69      115.92      5.34 o
  -3  12   7       31.96       37.56      3.42 o
  -2  12   7      140.24      133.30      4.99 o
  -1  12   7      156.09      164.89      5.59 o
   0  12   7     1586.43     1590.20     15.13 o
   1  12   7     1204.59     1309.94     15.90 o
   2  12   7     1416.65     1451.04     17.17 o
   3  12   7      677.73      687.75     11.28 o
   4  12   7       12.11       14.87      2.82 o
   5  12   7      286.35      297.07      9.15 o
  -5  13   7      388.55      387.47      8.43 o
  -4  13   7      819.18      746.57     12.43 o
  -3  13   7      241.00      229.58      6.63 o
  -2  13   7       22.83       16.19      3.03 o
  -1  13   7        2.05        2.88      2.32 <
   0  13   7      429.81      406.79      8.68 o
   1  13   7      282.39      272.37      7.59 o
   2  13   7        2.91        6.46      2.82 <
   3  13   7      155.13      145.45      4.78 o
   4  13   7       35.52       35.27      3.28 o
  -4  14   7        3.44       -1.29      2.37 <
  -3  14   7       10.91       16.94      2.61 o
  -2  14   7      129.51      112.27      4.63 o
  -1  14   7        1.79        3.05      2.04 <
   0  14   7      192.94      160.54      5.40 o
   1  14   7      738.55      728.14      9.87 o
   2  14   7       48.26       48.78      2.61 o
   3  14   7       24.15       27.46      3.30 o
  -2  15   7        2.32       -0.96      2.58 <
  -1  15   7       19.14       19.66      3.12 o
   0  15   7       21.26       25.65      3.01 o
   1  15   7      103.63      115.92      5.95 o
  -9   0   8       67.73       68.57     10.19 o
  -8   0   8      112.20      130.39     11.32 o
  -7   0   8       19.44       11.78      5.36 <
  -6   0   8     7303.34     7192.54     65.41 o
  -5   0   8     1247.34     1251.06     19.79 o
  -4   0   8    10203.36    10423.68     69.78 o
  -3   0   8     2876.48     3018.74     33.18 o
  -2   0   8    52917.97    51443.22    143.03 o
  -1   0   8      172.46      157.70      6.09 o
   0   0   8     3958.23     3817.91     41.06 o
   1   0   8       82.74       41.18      7.33 o
   2   0   8     9805.83     9570.20     86.77 o
   3   0   8     2394.05     2275.86     21.10 o
   4   0   8     6059.69     6340.42     32.03 o
   5   0   8     4276.23     4415.68     32.57 o
   6   0   8     1405.12     1437.86     19.73 o
   7   0   8       75.75       97.51      6.49 o
   8   0   8      204.52      209.96     11.06 o
  -9   1   8      367.41      363.53     15.36 o
  -8   1   8      286.15      286.02     13.02 o
  -7   1   8     2908.73     2889.49     28.19 o
  -6   1   8        0.48       -2.38      2.93 <
  -5   1   8     8313.34     8518.15     35.67 o
  -4   1   8        0.02        7.59      2.52 o
  -3   1   8    17467.96    17326.86     53.20 o
  -2   1   8     4875.16     4747.73     26.32 o
  -1   1   8      848.28      724.17     11.15 o
   0   1   8      814.22      746.15     12.45 o
   1   1   8     2636.66     2378.01     18.96 o
   2   1   8     7206.57     7175.44     37.64 o
   3   1   8     4308.99     4281.58     20.33 o
   4   1   8      367.68      358.64      5.91 o
   5   1   8     3468.70     3513.81     19.09 o
   6   1   8     7976.26     8515.78     35.13 o
   7   1   8      107.20      108.19      5.03 o
   8   1   8      922.26      901.97     13.80 o
  -9   2   8      203.14      205.64     12.30 o
  -8   2   8        2.98        4.87      3.31 <
  -7   2   8     1343.13     1384.32     19.84 o
  -6   2   8      614.53      575.25     12.33 o
  -5   2   8      329.59      365.27      6.12 o
  -4   2   8    12824.97    13011.41     46.41 o
  -3   2   8        0.60        4.66      2.72 <
  -2   2   8     5638.89     5257.54     30.35 o
  -1   2   8      218.59      150.83      6.17 o
   1   2   8    14400.76    14703.15     48.80 o
   2   2   8     6259.30     5946.50     28.38 o
   3   2   8      937.30      802.53      8.46 o
   4   2   8      469.21      418.13      6.51 o
   5   2   8     2242.87     2215.03     14.40 o
   6   2   8      119.93      116.83      4.58 o
   7   2   8      940.49      979.89     12.74 o
   8   2   8      162.01      129.02      5.89 o
  -9   3   8      409.57      412.04     13.45 o
  -8   3   8       56.41       48.92      6.31 o
  -7   3   8     1179.30     1205.03     23.81 o
  -6   3   8      291.87      304.00      7.77 o
  -5   3   8     2273.64     2190.55     14.98 o
  -4   3   8       65.34       77.17      3.80 o
  -3   3   8     3646.67     3407.71     24.30 o
  -2   3   8       16.92       26.48      3.48 o
  -1   3   8     1668.71     1565.05     18.48 o
   0   3   8     3493.55     3761.97     26.23 o
   1   3   8       17.28       13.08      3.40 o
   2   3   8     1160.78      965.12     13.03 o
   3   3   8     3598.19     3552.48     17.80 o
   4   3   8     1282.90     1205.24     12.06 o
   5   3   8       30.53       31.93      3.36 o
   6   3   8      259.96      218.90      5.83 o
   7   3   8      100.15       97.30      4.72 o
   8   3   8      735.62      746.69     13.42 o
  -9   4   8      204.21      201.46      8.34 o
  -8   4   8      762.34      757.48     19.06 o
  -7   4   8      108.67      112.09      7.10 o
  -6   4   8      767.67      706.27     11.23 o
  -5   4   8       32.48       20.87      2.60 o
  -4   4   8     8043.20     7781.94     26.55 o
  -3   4   8      362.91      481.96      8.89 o
  -2   4   8     7119.34     6757.29     34.98 o
  -1   4   8     6889.58     7293.67     43.06 o
   0   4   8      901.92      761.13     13.42 o
   1   4   8      721.88      715.69      9.62 o
   2   4   8     4794.39     4597.29     33.08 o
   3   4   8     3062.81     2862.01     15.40 o
   4   4   8     1759.44     1734.33     14.34 o
   5   4   8     1849.01     1896.36     14.92 o
   6   4   8        9.26       18.84      2.72 o
   7   4   8     1256.15     1355.76     14.16 o
   8   4   8        0.91       -5.97      2.90 <
  -9   5   8      948.84      957.81     16.34 o
  -8   5   8      389.53      387.53     13.63 o
  -7   5   8      780.20      808.76     14.47 o
  -6   5   8      326.16      340.93      8.06 o
  -5   5   8     2448.47     2400.08     18.00 o
  -4   5   8     5195.05     5124.63     22.86 o
  -3   5   8     7000.00     6748.62     24.22 o
  -2   5   8     1277.45     1183.64     16.72 o
  -1   5   8     4548.89     4237.97     27.69 o
   0   5   8       93.74       59.15      4.58 o
   1   5   8      990.13      800.05     11.91 o
   2   5   8      237.06      185.54      4.99 o
   3   5   8     2723.88     2786.57     15.38 o
   4   5   8     5590.03     5736.58     25.69 o
   5   5   8     3666.50     3929.23     21.93 o
   6   5   8     2706.39     2735.90     17.93 o
   7   5   8      473.67      485.64      8.42 o
  -9   6   8        0.84       -5.05      3.41 <
  -8   6   8      797.50      809.82     14.81 o
  -7   6   8      614.77      620.62     12.56 o
  -6   6   8     4031.00     4201.67     28.77 o
  -5   6   8      142.84      139.70      4.97 o
  -4   6   8     5846.67     5886.87     24.05 o
  -3   6   8      651.40      689.67      8.08 o
  -2   6   8     8510.42     8680.51     30.00 o
  -1   6   8      192.84      207.78      8.55 o
   0   6   8     6772.84     6656.79     29.31 o
   1   6   8     1283.51     1311.40     10.42 o
   2   6   8     4473.99     4494.14     18.84 o
   3   6   8     1687.20     1641.05     13.30 o
   4   6   8     1474.89     1520.83     14.99 o
   5   6   8      658.05      650.47      9.75 o
   6   6   8       25.45       19.03      2.82 o
   7   6   8      658.79      681.57      9.56 o
  -8   7   8      417.99      436.79     14.21 o
  -7   7   8     1740.40     1885.23     17.30 o
  -6   7   8      478.79      458.81     10.16 o
  -5   7   8     3122.70     3165.00     21.23 o
  -4   7   8      286.72      267.04      6.07 o
  -3   7   8     8169.60     8352.57     29.01 o
  -2   7   8      815.71      833.17      8.37 o
  -1   7   8     3190.86     3123.13     14.85 o
   0   7   8     1492.68     1460.74     10.79 o
   1   7   8     1248.61     1158.38      9.71 o
   2   7   8     1825.73     1780.90     13.40 o
   3   7   8     2576.86     2583.55     17.75 o
   4   7   8      511.47      500.73      8.33 o
   5   7   8     2098.37     2136.66     16.53 o
   6   7   8     2573.12     2573.09     16.98 o
   7   7   8      699.60      669.24      9.58 o
  -8   8   8      630.44      672.81     15.45 o
  -7   8   8     2543.99     2719.21     20.59 o
  -6   8   8     1490.34     1562.69     17.70 o
  -5   8   8      142.88      128.71      5.91 o
  -4   8   8     4222.52     4168.73     21.47 o
  -3   8   8      327.65      310.82      6.53 o
  -2   8   8     1480.62     1340.32     11.57 o
  -1   8   8     1076.31     1052.18     10.36 o
   0   8   8     7994.54     7905.14     28.05 o
   1   8   8     7837.38     8021.37     27.54 o
   2   8   8     2273.90     2146.14     15.59 o
   3   8   8      769.80      748.01      9.60 o
   4   8   8      823.34      781.66     10.27 o
   5   8   8      691.66      696.33      9.56 o
   6   8   8       35.47       28.14      2.62 o
   7   8   8     1482.95     1391.53     19.46 o
  -8   9   8      252.93      244.43      9.36 o
  -7   9   8      753.55      764.12     12.21 o
  -6   9   8      146.42      127.98      6.58 o
  -5   9   8     1305.87     1272.91     14.44 o
  -4   9   8       60.28       69.89      4.69 o
  -3   9   8     1264.05     1282.83     13.06 o
  -2   9   8     1939.08     1898.38     13.59 o
  -1   9   8     1876.35     1901.00     16.41 o
   0   9   8     3247.55     3337.76     19.66 o
   1   9   8     6447.98     6566.42     26.58 o
   2   9   8       32.72       29.81      3.41 o
   3   9   8     1801.41     1966.44     15.09 o
   4   9   8       83.32       83.27      3.91 o
   5   9   8      822.77      834.84     10.51 o
   6   9   8      453.37      463.34      7.61 o
  -7  10   8      410.31      426.25      9.60 o
  -6  10   8       56.72       86.02      4.74 o
  -5  10   8      104.20      108.23      5.21 o
  -4  10   8      799.96      763.89      9.96 o
  -3  10   8      349.47      344.09      7.40 o
  -2  10   8     2343.34     2439.07     17.23 o
  -1  10   8     4632.47     4646.71     26.99 o
   0  10   8     3431.61     3576.94     22.90 o
   1  10   8      427.85      424.84      7.73 o
   2  10   8       43.07       52.09      4.04 o
   3  10   8      653.75      657.13      9.15 o
   4  10   8     1256.89     1336.32     12.82 o
   5  10   8      913.25      938.81     10.69 o
   6  10   8       36.61       39.07      3.95 o
  -7  11   8      348.14      341.52     14.22 o
  -6  11   8        1.52        3.69      3.37 <
  -5  11   8      661.12      744.63     10.40 o
  -4  11   8      256.95      249.32      6.15 o
  -3  11   8      435.60      475.88      8.74 o
  -2  11   8      904.13      919.41     12.02 o
  -1  11   8       34.42       36.32      3.54 o
   0  11   8      755.76      778.11     11.35 o
   1  11   8     1781.11     1875.37     19.09 o
   2  11   8      125.98      122.35      5.97 o
   3  11   8     1757.69     1819.15     16.25 o
   4  11   8      365.25      368.53      7.90 o
   5  11   8      214.04      231.03      6.64 o
  -6  12   8      653.78      634.17     12.51 o
  -5  12   8       35.84       34.96      4.26 o
  -4  12   8     2990.14     3016.87     22.01 o
  -3  12   8       22.16       21.41      3.07 o
  -2  12   8     2851.99     2961.60     20.97 o
  -1  12   8        2.42        2.24      3.02 <
   0  12   8     1063.13     1072.09     12.32 o
   1  12   8      718.93      676.80     11.02 o
   2  12   8      857.08      938.98     12.83 o
   3  12   8     1799.74     1820.79     17.40 o
   4  12   8       53.15       50.55      3.51 o
  -5  13   8     2656.99     2751.70     23.70 o
  -4  13   8      112.27      117.01      5.56 o
  -3  13   8     2713.43     2713.26     19.73 o
  -2  13   8        2.64        5.08      2.55 <
  -1  13   8     3286.31     3218.13     21.18 o
   0  13   8      412.36      398.33      8.52 o
   1  13   8     2164.81     2149.93     19.61 o
   2  13   8     1956.16     1880.70     16.71 o
   3  13   8      835.15      802.01     10.41 o
   4  13   8      853.00      876.19     22.41 o
  -4  14   8     1486.83     1447.93     16.14 o
  -3  14   8      428.83      426.39      8.08 o
  -2  14   8     2285.65     2171.64     16.77 o
  -1  14   8       67.90       57.66      3.16 o
   0  14   8     1502.98     1515.85     14.79 o
   1  14   8      517.04      502.20      7.59 o
   2  14   8     1000.90      951.04      9.62 o
  -2  15   8        0.79        0.53      2.37 <
  -1  15   8      954.24      974.87     13.08 o
   0  15   8      324.03      326.21      9.55 o
  -9   1   9      342.77      320.22     14.76 o
  -8   1   9       36.02       35.52      6.36 o
  -7   1   9      215.48      217.73      8.57 o
  -6   1   9       70.85       79.50      5.21 o
  -5   1   9      537.95      594.03      8.09 o
  -4   1   9      749.68      848.95     13.23 o
  -3   1   9        1.59        7.51      2.94 <
  -2   1   9      745.54      973.26     13.24 o
  -1   1   9      351.55      359.01      7.59 o
   0   1   9     1695.68     1784.62     18.86 o
   1   1   9       67.43      103.73      5.26 o
   2   1   9      199.76      192.13      7.75 o
   3   1   9     1321.30     1465.23     10.77 o
   4   1   9     1204.51     1294.74     10.86 o
   5   1   9      106.61      108.42      4.01 o
   6   1   9     7446.18     7696.52     31.63 o
   7   1   9        9.69       12.01      2.87 o
   8   1   9      190.53      163.16      6.90 o
  -9   2   9        0.38       -4.05      5.01 <
  -8   2   9        8.19        9.99      3.37 <
  -7   2   9     1781.31     1853.43     23.59 o
  -6   2   9      359.68      374.17     10.17 o
  -5   2   9      611.73      632.04      8.61 o
  -4   2   9      109.85      121.18      4.51 o
  -3   2   9      108.26      103.85      5.07 o
  -2   2   9       18.25       20.36      3.25 o
  -1   2   9      587.41      502.54     10.30 o
   0   2   9     5382.03     5365.12     30.71 o
   1   2   9      318.50      382.62      7.73 o
   2   2   9      512.22      566.88      9.90 o
   3   2   9     2407.82     2405.61     12.70 o
   4   2   9      733.42      732.17      8.72 o
   5   2   9      558.28      591.46      8.34 o
   6   2   9        0.01        9.56      2.66 o
   7   2   9       80.24       77.18      4.24 o
   8   2   9      211.32      177.76      7.09 o
  -9   3   9      156.38      146.04      8.69 o
  -8   3   9      191.59      192.62      8.91 o
  -7   3   9      631.89      648.09     14.04 o
  -6   3   9      474.80      473.91      9.48 o
  -5   3   9       21.36       16.40      2.56 o
  -4   3   9     2936.53     3191.13     17.83 o
  -3   3   9      871.89      953.73     12.94 o
  -2   3   9     2760.19     2849.40     21.24 o
  -1   3   9      712.90      759.88     12.35 o
   0   3   9       22.36       19.95      3.60 o
   1   3   9     1301.00     1319.39     13.77 o
   2   3   9     3881.31     3985.33     27.04 o
   3   3   9      416.70      363.44      5.90 o
   4   3   9      243.33      227.85      5.62 o
   5   3   9       15.05       21.50      2.93 o
   6   3   9      700.10      666.24      9.66 o
   7   3   9       59.18       62.29      3.86 o
   8   3   9      468.77      425.12     14.40 o
  -9   4   9      284.85      260.70      9.09 o
  -8   4   9        0.20        1.11      5.04 <
  -7   4   9      638.41      663.92     16.87 o
  -6   4   9      126.90      146.00      5.77 o
  -5   4   9        0.80        4.38      2.29 <
  -4   4   9    10462.44    11066.17     28.95 o
  -3   4   9     2015.86     2107.12     19.73 o
  -2   4   9      119.07      143.40      5.55 o
  -1   4   9      362.22      360.07      8.89 o
   0   4   9     3231.62     3294.22     26.20 o
   1   4   9      150.15      137.67      5.44 o
   2   4   9      512.01      567.15      8.04 o
   3   4   9      306.67      302.90      5.33 o
   4   4   9       18.55       14.47      3.20 o
   5   4   9      257.58      252.35      5.76 o
   6   4   9      133.70      141.08      4.44 o
   7   4   9      165.99      160.54      5.21 o
  -9   5   9      103.47      103.64      6.02 o
  -8   5   9       53.46       42.92      5.59 o
  -7   5   9       39.79       44.53      5.10 o
  -6   5   9       16.40       23.49      3.40 o
  -5   5   9        2.13        1.97      2.97 <
  -4   5   9      956.11      935.67      9.37 o
  -3   5   9     1437.70     1361.86     11.38 o
  -2   5   9      142.99      149.29      6.37 o
  -1   5   9        6.95       17.94      4.18 o
   0   5   9     2416.90     2522.01     26.37 o
   1   5   9        3.68       16.34      2.71 o
   2   5   9       17.84       12.26      2.25 o
   3   5   9      609.01      666.56      8.09 o
   4   5   9       12.06       11.00      2.89 o
   5   5   9      744.34      755.86      9.18 o
   6   5   9       28.36       36.93      2.95 o
   7   5   9      169.88      175.11      5.50 o
  -9   6   9       21.70       18.78      4.87 o
  -8   6   9      181.95      180.31      9.24 o
  -7   6   9      227.47      229.41      7.91 o
  -6   6   9      602.60      614.28     11.64 o
  -5   6   9       48.12       48.60      4.06 o
  -4   6   9      473.95      491.91      7.48 o
  -3   6   9       88.37       94.89      3.83 o
  -2   6   9      692.77      703.84      8.29 o
  -1   6   9      237.38      233.40      5.20 o
   0   6   9      925.78      958.74     11.17 o
   1   6   9       49.68       47.33      2.91 o
   2   6   9     1218.11     1268.67     10.11 o
   3   6   9        0.53        4.85      2.90 <
   4   6   9      774.20      769.51     10.40 o
   5   6   9       84.48       84.20      4.22 o
   6   6   9      322.90      308.20      6.54 o
   7   6   9       29.70       26.75      2.67 o
  -8   7   9       55.08       49.50      5.83 o
  -7   7   9       68.07       68.95      4.67 o
  -6   7   9      107.41      104.01      5.88 o
  -5   7   9     1023.21     1068.23     12.97 o
  -4   7   9       14.75       10.95      3.33 o
  -3   7   9      130.44      144.78      4.78 o
  -2   7   9     1038.82     1140.95     10.11 o
  -1   7   9       42.12       34.00      2.56 o
   0   7   9       11.80       14.52      2.33 o
   1   7   9      183.33      178.48      4.75 o
   2   7   9       16.97       18.33      3.03 o
   3   7   9       16.94       23.32      3.28 o
   4   7   9     1867.84     1957.16     17.58 o
   5   7   9      190.38      199.94      5.83 o
   6   7   9      920.40      887.23     10.29 o
   7   7   9      236.54      240.80      7.96 o
  -8   8   9       29.97       32.08      5.31 o
  -7   8   9      166.44      177.32      5.85 o
  -6   8   9        7.45       10.93      3.36 o
  -5   8   9      342.58      425.27      9.89 o
  -4   8   9     1046.61     1109.30     12.64 o
  -3   8   9      329.29      309.60      6.53 o
  -2   8   9        3.63        1.46      2.81 <
  -1   8   9       30.53       41.59      3.02 o
   0   8   9      869.06      875.56      9.81 o
   1   8   9      402.83      448.88      7.39 o
   2   8   9       16.40       19.79      2.76 o
   3   8   9       91.91       98.82      4.24 o
   4   8   9      169.21      176.50      5.78 o
   5   8   9       66.02       58.14      3.83 o
   6   8   9        0.06        1.25      2.45 <
  -8   9   9      118.13      124.67      7.82 o
  -7   9   9      111.01      118.77      5.56 o
  -6   9   9       13.79        8.09      3.60 <
  -5   9   9      520.14      515.12      9.46 o
  -4   9   9      789.94      869.30     11.55 o
  -3   9   9      353.47      360.58      7.46 o
  -2   9   9      785.47      885.90      9.81 o
  -1   9   9        2.59       14.55      2.96 o
   0   9   9      209.66      201.30      5.83 o
   1   9   9     2545.82     2603.34     18.06 o
   2   9   9      756.28      827.26     11.26 o
   3   9   9       43.09       37.74      3.47 o
   4   9   9       92.79      100.70      4.15 o
   5   9   9       11.43       11.47      2.50 o
   6   9   9      105.02      104.40      4.17 o
  -7  10   9      667.33      620.53     11.34 o
  -6  10   9      990.98     1105.42     14.87 o
  -5  10   9        2.44        4.45      3.87 <
  -4  10   9        5.89       13.57      3.33 o
  -3  10   9        8.03       11.62      3.62 o
  -2  10   9      102.08      104.55      4.51 o
  -1  10   9     1506.09     1549.76     16.75 o
   0  10   9      517.51      536.41      8.96 o
   1  10   9      696.34      728.91     10.52 o
   2  10   9        0.44        7.56      2.91 <
   3  10   9     1582.30     1597.07     13.74 o
   4  10   9      308.40      294.50      6.32 o
   5  10   9       19.74       25.30      2.48 o
  -6  11   9       62.53       52.38      4.59 o
  -5  11   9       79.74       94.24      5.22 o
  -4  11   9     2349.55     2331.39     17.40 o
  -3  11   9      566.86      560.97      9.73 o
  -2  11   9       96.23       92.27      4.79 o
  -1  11   9     2116.48     2224.61     18.52 o
   0  11   9       15.47       15.60      3.47 o
   1  11   9      166.65      162.36      6.26 o
   2  11   9      494.54      508.19      8.65 o
   3  11   9       46.65       48.84      3.62 o
   4  11   9       14.18       16.50      2.72 o
   5  11   9      215.82      208.88      5.83 o
  -6  12   9      129.92      116.62      6.53 o
  -5  12   9       52.05       40.99      4.61 o
  -4  12   9        8.86       13.95      3.60 o
  -3  12   9       61.83       50.89      3.65 o
  -2  12   9        4.29        7.98      2.66 <
  -1  12   9     1049.16     1013.20     12.42 o
   0  12   9     1211.86     1238.34     14.74 o
   1  12   9     4017.20     3991.98     26.90 o
   2  12   9      137.67      122.39      4.95 o
   3  12   9        7.82        6.37      2.50 <
   4  12   9       18.56       16.96      2.50 o
  -5  13   9       16.60       12.37      3.01 o
  -4  13   9      183.43      194.82      6.18 o
  -3  13   9      301.07      304.03      6.63 o
  -2  13   9      696.67      620.34     10.48 o
  -1  13   9      560.54      543.28      9.09 o
   0  13   9       15.44       10.28      2.66 o
   1  13   9      402.87      403.96      7.73 o
   2  13   9      337.50      357.14      7.22 o
   3  13   9        0.25        2.45      1.95 <
  -4  14   9        2.53       -2.77      4.45 <
  -3  14   9      474.77      481.59      7.38 o
  -2  14   9       22.09       20.66      2.44 o
  -1  14   9       42.07       47.30      2.88 o
   0  14   9       55.16       48.03      3.33 o
   1  14   9      215.24      229.80      5.63 o
   2  14   9       60.20       50.11      3.37 o
  -9   0  10      987.92     1020.19     24.50 o
  -8   0  10      262.02      253.12     15.40 o
  -7   0  10       73.51       72.79      8.60 o
  -6   0  10     3146.02     3143.47     36.13 o
  -5   0  10     1022.44     1049.47     14.93 o
  -4   0  10    39390.21    39528.52    119.08 o
  -3   0  10     5109.70     5171.93     38.60 o
  -2   0  10     4456.98     4138.72     39.83 o
  -1   0  10     1658.18     1684.77     26.52 o
   0   0  10     1201.03     1005.18     18.27 o
   1   0  10     4665.19     4407.10     40.02 o
   2   0  10     1176.44     1018.97     19.18 o
   3   0  10      163.29      162.29      5.83 o
   4   0  10      939.74      994.82     12.54 o
   5   0  10     5258.56     5404.49     34.25 o
   6   0  10     2422.48     2483.96     22.90 o
   7   0  10      923.42      919.21     16.03 o
   8   0  10      850.01      792.66     27.80 o
  -9   1  10     1171.24     1194.22     27.67 o
  -8   1  10        2.57        0.92      3.97 <
  -7   1  10     3594.15     3594.10     32.82 o
  -6   1  10       16.92       12.64      3.39 o
  -5   1  10       62.99       83.83      3.35 o
  -4   1  10      453.73      460.15      6.43 o
  -3   1  10    25129.35    25497.84     71.56 o
  -2   1  10      240.48      242.87      7.13 o
  -1   1  10      694.65      571.89     11.76 o
   0   1  10     1562.07     1428.84     16.79 o
   1   1  10     6079.66     5965.47     27.83 o
   2   1  10     4280.43     4071.35     29.16 o
   3   1  10      238.80      203.47      4.49 o
   4   1  10      954.20      977.86      9.72 o
   5   1  10     1065.90     1104.65     10.13 o
   6   1  10     6502.26     6667.58     28.98 o
   7   1  10      392.85      415.42      7.51 o
   8   1  10      297.47      323.64     12.79 o
  -9   2  10      103.98      106.14      9.71 o
  -8   2  10     1860.86     1876.84     27.16 o
  -7   2  10        1.06        0.29      3.92 <
  -6   2  10     3500.61     3577.72     26.52 o
  -5   2  10      208.97      211.03      5.18 o
  -4   2  10     2541.26     2321.26     13.99 o
  -3   2  10       64.95       46.95      4.16 o
  -2   2  10    23183.04    23501.90     68.35 o
  -1   2  10      117.17      174.93      7.35 o
   0   2  10     3307.32     3282.72     23.09 o
   1   2  10     9692.48     9533.12     35.02 o
   2   2  10      437.01      347.62      7.71 o
   3   2  10     1634.56     1616.68     11.18 o
   4   2  10      871.52      837.17      9.10 o
   5   2  10     1494.70     1591.60     14.70 o
   6   2  10       72.63       94.06      4.10 o
   7   2  10     1308.22     1358.07     13.68 o
  -9   3  10       39.01       38.14      6.58 o
  -8   3  10      143.21      118.19      7.24 o
  -7   3  10      943.18      930.48     16.43 o
  -6   3  10      187.74      215.07      6.34 o
  -5   3  10     1203.78     1100.96     10.60 o
  -4   3  10      927.82     1036.83      8.89 o
  -3   3  10     7647.94     7252.96     36.10 o
  -2   3  10     5408.02     5409.23     28.89 o
  -1   3  10     2666.73     2459.38     19.94 o
   0   3  10     2596.39     2680.47     27.24 o
   1   3  10     6248.05     6532.98     31.70 o
   2   3  10     1207.83     1118.48      9.79 o
   3   3  10     2738.19     2767.35     15.89 o
   4   3  10      642.22      686.30      9.41 o
   5   3  10     2718.15     2725.55     19.15 o
   6   3  10     2555.69     2638.13     17.85 o
   7   3  10      374.45      353.58      7.06 o
  -9   4  10      106.12       90.44      5.84 o
  -8   4  10      714.98      712.43     17.58 o
  -7   4  10      159.71      174.94      8.02 o
  -6   4  10     3387.63     3501.42     22.03 o
  -5   4  10      453.84      463.71      6.59 o
  -4   4  10       23.11       10.10      1.98 o
  -3   4  10     1266.90     1288.74     11.02 o
  -2   4  10     2075.17     1790.05     17.25 o
  -1   4  10    11810.36    11720.67     43.52 o
   0   4  10      465.49      337.18      8.74 o
   1   4  10      702.57     1005.58     11.26 o
   2   4  10        1.73       12.61      2.16 o
   3   4  10      511.40      507.83      7.35 o
   4   4  10        1.39        9.69      2.89 o
   5   4  10      996.18     1014.58     11.69 o
   6   4  10      418.91      474.15      7.28 o
   7   4  10      675.14      712.35      9.65 o
  -9   5  10       99.42      103.83      5.84 o
  -8   5  10       10.85        5.01      3.42 <
  -7   5  10     1084.86     1132.94     17.82 o
  -6   5  10       19.80       18.52      3.25 o
  -5   5  10     2064.68     2119.25     14.90 o
  -4   5  10     2416.92     2348.78     13.97 o
  -3   5  10     2646.87     2550.26     14.09 o
  -2   5  10      786.23      749.79      8.72 o
  -1   5  10      845.48      723.61     14.29 o
   0   5  10      927.82      918.40     10.60 o
   1   5  10     9226.52     9325.39     27.69 o
   2   5  10      850.88      828.77      8.36 o
   3   5  10     1730.74     1681.13     12.82 o
   4   5  10      671.06      705.36      9.26 o
   5   5  10       97.05      104.25      4.11 o
   6   5  10     5127.06     5138.14     22.67 o
   7   5  10       15.26       19.84      2.71 o
  -9   6  10      368.19      345.57     13.65 o
  -8   6  10      845.91      877.74     18.44 o
  -7   6  10      285.36      295.84      9.23 o
  -6   6  10     2045.82     2102.08     19.44 o
  -5   6  10     1147.47     1137.15     12.88 o
  -4   6  10    11744.88    12208.98     35.43 o
  -3   6  10     4469.07     4498.73     19.73 o
  -2   6  10     4716.03     4774.21     20.30 o
  -1   6  10    10025.62     9941.74     28.42 o
   0   6  10     6153.66     6127.50     26.84 o
   1   6  10       58.08       50.42      3.05 o
   2   6  10     2853.73     2815.91     15.40 o
   3   6  10     1589.59     1641.09     14.04 o
   4   6  10     1034.26     1087.28     13.03 o
   5   6  10     3185.74     3210.45     18.98 o
   6   6  10     1328.41     1471.20     13.48 o
   7   6  10      604.81      652.37     11.32 o
  -8   7  10       76.12       73.85      6.92 o
  -7   7  10     2739.07     2766.56     22.33 o
  -6   7  10     2104.77     2074.08     19.96 o
  -5   7  10     4911.36     5015.35     27.96 o
  -4   7  10       85.19       83.58      4.07 o
  -3   7  10     5891.63     5832.80     26.21 o
  -2   7  10     4105.10     4076.05     18.35 o
  -1   7  10     1729.35     1644.14     11.76 o
   0   7  10      560.82      550.44      7.92 o
   1   7  10     6665.28     6638.78     26.20 o
   2   7  10     4188.82     4110.85     21.15 o
   3   7  10      621.75      568.04      9.18 o
   4   7  10     1519.11     1529.96     16.34 o
   5   7  10      670.93      648.32      9.47 o
   6   7  10      383.87      400.24      7.29 o
  -8   8  10     1306.53     1278.36     17.71 o
  -7   8  10       93.89      122.72      5.21 o
  -6   8  10     1084.26     1100.57     13.26 o
  -5   8  10     2254.18     2289.91     19.31 o
  -4   8  10     4317.09     4276.12     24.98 o
  -3   8  10       39.61       39.48      3.63 o
  -2   8  10     4005.52     3829.42     21.49 o
  -1   8  10     1343.37     1302.43     11.46 o
   0   8  10     3856.83     3964.87     21.41 o
   1   8  10     3625.72     3611.35     20.10 o
   2   8  10     1131.57     1126.64     10.43 o
   3   8  10     1478.39     1532.37     13.72 o
   4   8  10      746.69      664.79     10.25 o
   5   8  10      332.99      324.44      6.40 o
   6   8  10       17.79       19.39      2.59 o
  -8   9  10       26.26       27.98      4.72 o
  -7   9  10       76.39       89.66      5.08 o
  -6   9  10      745.52      733.45     11.21 o
  -5   9  10     1263.99     1351.49     16.26 o
  -4   9  10     1350.37     1406.86     15.59 o
  -3   9  10      479.20      453.39      9.32 o
  -2   9  10      306.79      297.44      6.30 o
  -1   9  10     2095.80     2159.95     17.19 o
   0   9  10      687.05      647.18      9.50 o
   1   9  10     1485.14     1516.76     14.28 o
   2   9  10     2826.69     2980.27     18.21 o
   3   9  10      407.14      410.77      7.59 o
   4   9  10      872.69      944.47     11.06 o
   5   9  10      633.39      597.74      8.39 o
   6   9  10      613.30      664.00     10.05 o
  -7  10  10     1300.86     1264.44     15.32 o
  -6  10  10     2677.44     2757.68     22.86 o
  -5  10  10        6.38       14.96      3.94 o
  -4  10  10      770.20      802.16     10.33 o
  -3  10  10       16.38       20.12      4.15 o
  -2  10  10      484.87      518.00      8.40 o
  -1  10  10     8850.83     9208.55     41.05 o
   0  10  10      280.62      264.91      7.10 o
   1  10  10      321.86      315.60      7.38 o
   2  10  10      179.40      172.77      5.37 o
   3  10  10        7.85       13.87      2.74 o
   4  10  10     1006.33     1053.78     11.41 o
   5  10  10        4.51        6.26      2.18 <
  -6  11  10        3.73        7.47      3.00 <
  -5  11  10     1857.44     1969.32     17.93 o
  -4  11  10      185.82      176.92      5.65 o
  -3  11  10     1886.95     1897.49     16.99 o
  -2  11  10      255.73      239.52      7.05 o
  -1  11  10     3209.09     3319.26     24.21 o
   0  11  10       84.69       78.22      4.92 o
   1  11  10      717.90      750.88     11.91 o
   2  11  10      227.90      223.03      6.01 o
   3  11  10      754.74      825.24     11.21 o
   4  11  10     1066.85     1119.24     13.92 o
   5  11  10      206.65      223.61      7.94 o
  -6  12  10     1005.90     1008.84     19.21 o
  -5  12  10       61.91       62.51      4.95 o
  -4  12  10      924.46      975.84     12.03 o
  -3  12  10       54.58       50.75      3.75 o
  -2  12  10     2301.65     2378.84     20.31 o
  -1  12  10      470.08      472.44      8.78 o
   0  12  10     2248.78     2234.00     19.41 o
   1  12  10     2676.34     2785.83     23.08 o
   2  12  10     1339.85     1385.54     14.18 o
   3  12  10      496.85      496.35      8.09 o
   4  12  10     1017.25     1073.56     13.47 o
  -5  13  10      746.47      699.36     13.65 o
  -4  13  10     1117.96     1066.75     12.67 o
  -3  13  10      778.41      808.23     10.50 o
  -2  13  10      366.40      384.19      7.46 o
  -1  13  10     2518.35     2504.00     19.65 o
   0  13  10      427.85      408.05      8.42 o
   1  13  10     1193.23     1237.45     14.17 o
   2  13  10      286.20      287.96      6.20 o
   3  13  10       30.54       19.12      2.81 o
  -3  14  10       65.95       58.58      3.49 o
  -2  14  10     1734.35     1708.07     13.81 o
  -1  14  10       23.49       23.86      2.31 o
   0  14  10      752.36      755.93      9.82 o
   1  14  10      262.18      263.47      6.43 o
   2  14  10     1041.75      980.98     22.03 o
  -9   1  11     1731.15     1693.90     26.06 o
  -8   1  11       28.77       24.85      4.82 o
  -7   1  11       63.34       71.25      5.47 o
  -6   1  11      311.36      315.66      7.93 o
  -5   1  11       14.74       21.87      2.35 o
  -4   1  11     6637.94     6786.51     22.48 o
  -3   1  11        0.62        2.41      2.95 <
  -2   1  11     2314.60     2440.42     20.41 o
  -1   1  11     1970.93     2095.37     21.03 o
   0   1  11      469.26      539.58      9.21 o
   1   1  11      457.43      491.96      8.34 o
   2   1  11       47.84       40.60      2.48 o
   3   1  11       30.94       27.63      2.42 o
   4   1  11      782.43      774.65      8.45 o
   5   1  11     1067.31     1061.32     10.42 o
   6   1  11      630.60      599.82      8.31 o
   7   1  11      696.93      679.04     10.64 o
  -9   2  11      645.00      678.46     21.56 o
  -8   2  11        2.47        2.22      3.29 <
  -7   2  11       63.37       57.08      4.95 o
  -6   2  11      534.96      546.71     11.61 o
  -5   2  11      262.87      286.39      5.77 o
  -4   2  11     1054.21     1181.68      9.20 o
  -3   2  11      416.22      466.40      8.91 o
  -2   2  11     2749.89     2747.08     22.44 o
  -1   2  11     5497.46     5693.48     33.96 o
   0   2  11        0.99        7.18      2.83 <
   1   2  11       19.18       44.82      3.39 o
   2   2  11     1530.91     1610.21     10.63 o
   3   2  11     1022.58     1053.52      9.66 o
   4   2  11       29.03       32.89      2.91 o
   5   2  11       12.27        9.43      2.65 o
   6   2  11        0.61        1.81      2.47 <
   7   2  11       67.44       67.49      3.87 o
  -9   3  11       22.58       19.48      5.97 o
  -8   3  11        5.15        1.96      3.46 <
  -7   3  11      147.91      149.30      6.72 o
  -6   3  11       27.11       29.24      3.54 o
  -5   3  11       13.85       12.20      2.36 o
  -4   3  11        5.75        4.35      1.89 <
  -3   3  11     1290.68     1358.87     13.34 o
  -2   3  11      741.42      802.07     12.44 o
  -1   3  11       38.57       64.81      4.53 o
   0   3  11     3222.72     3312.74     24.16 o
   1   3  11    11396.85    12405.09     35.90 o
   2   3  11      458.22      532.75      6.30 o
   3   3  11       97.53       98.15      3.63 o
   4   3  11      109.67      100.31      4.23 o
   5   3  11      580.89      587.27      9.35 o
   6   3  11      729.28      719.08     10.14 o
   7   3  11      198.30      214.39      5.70 o
  -9   4  11       38.15       40.98      5.13 o
  -8   4  11       61.84       65.93      6.49 o
  -7   4  11       48.12       40.39      6.24 o
  -6   4  11       42.25       50.05      3.72 o
  -5   4  11      436.55      444.20      6.31 o
  -4   4  11        3.50        5.53      2.03 <
  -3   4  11       45.70       47.76      2.85 o
  -2   4  11       25.50       31.53      4.20 o
  -1   4  11     3401.50     3558.29     25.40 o
   0   4  11      264.52      257.54      9.55 o
   1   4  11     2950.99     3065.25     18.75 o
   2   4  11      487.21      541.97      6.42 o
   3   4  11      708.64      694.24      8.48 o
   4   4  11      306.49      304.46      6.81 o
   5   4  11      591.87      635.55      9.37 o
   6   4  11       19.62       23.78      2.53 o
   7   4  11       18.25       16.88      2.33 o
  -9   5  11      226.57      232.59      9.49 o
  -8   5  11      129.77      134.00      7.87 o
  -7   5  11      189.35      188.14      9.04 o
  -6   5  11       79.91       84.25      4.34 o
  -5   5  11      184.39      171.43      4.55 o
  -4   5  11      709.15      729.90      8.27 o
  -3   5  11      136.62      142.59      4.21 o
  -2   5  11     1023.65      959.68      9.96 o
  -1   5  11     6656.38     7183.56     27.34 o
   0   5  11        5.51        7.77      2.36 o
   1   5  11      258.92      304.35      5.70 o
   2   5  11     2213.42     2202.90     13.74 o
   3   5  11       27.59       28.97      2.88 o
   4   5  11      100.31       92.85      4.06 o
   5   5  11      175.92      168.39      4.95 o
   6   5  11     2853.37     2778.64     16.29 o
   7   5  11       56.46       53.00      3.99 o
  -9   6  11      214.23      191.96     10.12 o
  -8   6  11        6.48        3.29      4.40 <
  -7   6  11      218.56      224.11      9.06 o
  -6   6  11     3847.81     3983.42     26.56 o
  -5   6  11      596.61      598.32      9.17 o
  -4   6  11        8.39       17.85      3.19 o
  -3   6  11      538.24      586.97      8.19 o
  -2   6  11     1940.25     1934.93     13.11 o
  -1   6  11      338.88      380.63      6.28 o
   0   6  11       58.19       58.63      3.54 o
   1   6  11       45.91       42.80      3.22 o
   2   6  11      176.72      176.49      4.72 o
   3   6  11       29.21       31.43      3.30 o
   4   6  11      543.11      547.10      8.72 o
   5   6  11      375.50      382.63      7.23 o
   6   6  11        3.04       12.26      2.47 o
   7   6  11        1.29        4.23      2.67 <
  -8   7  11        3.16        2.50      4.72 <
  -7   7  11      243.15      239.36      7.91 o
  -6   7  11      670.62      635.73     11.37 o
  -5   7  11      237.57      241.04      7.09 o
  -4   7  11      122.60      137.67      4.97 o
  -3   7  11      693.06      713.09      9.93 o
  -2   7  11      142.98      138.66      4.68 o
  -1   7  11      107.77      113.64      3.98 o
   0   7  11       16.48       14.34      2.65 o
   1   7  11       19.28       14.05      2.88 o
   2   7  11      587.79      595.14      8.15 o
   3   7  11       61.78       64.71      4.06 o
   4   7  11      697.63      624.98      9.93 o
   5   7  11        6.61        8.98      2.62 o
   6   7  11       63.03       65.75      3.81 o
  -8   8  11        4.85        2.49      2.87 <
  -7   8  11      143.66      131.53      5.30 o
  -6   8  11       12.17       10.29      3.65 <
  -5   8  11     1819.14     1823.35     17.92 o
  -4   8  11        7.34        6.02      3.63 <
  -3   8  11     2499.10     2558.35     18.89 o
  -2   8  11       29.51       31.92      3.42 o
  -1   8  11     1242.68     1233.48     11.60 o
   0   8  11       14.37       13.77      2.74 o
   1   8  11     1719.88     1776.54     15.77 o
   2   8  11      532.27      579.09      7.81 o
   3   8  11       86.29       93.81      4.26 o
   4   8  11       99.25       98.67      4.32 o
   5   8  11       14.44        8.48      2.50 o
   6   8  11       40.06       36.47      2.88 o
  -7   9  11      516.85      463.27      9.44 o
  -6   9  11      704.19      655.42     11.56 o
  -5   9  11      220.53      233.15      7.40 o
  -4   9  11      167.98      198.59      6.78 o
  -3   9  11       37.26       29.65      4.53 o
  -2   9  11      885.74      913.86     10.85 o
  -1   9  11     3518.33     3604.95     22.96 o
   0   9  11      798.52      801.42     11.10 o
   1   9  11     4019.99     4119.93     24.36 o
   2   9  11     1169.72     1190.61     10.87 o
   3   9  11      113.07      102.67      4.20 o
   4   9  11       95.24       91.13      4.05 o
   5   9  11        6.45       13.61      2.39 o
  -7  10  11      452.30      427.94      9.64 o
  -6  10  11      222.49      224.33      7.18 o
  -5  10  11       30.51       28.79      4.43 o
  -4  10  11      125.24      115.90      5.07 o
  -3  10  11       94.43       89.88      4.98 o
  -2  10  11      862.86      886.51     11.16 o
  -1  10  11     2260.14     2374.72     21.75 o
   0  10  11     2346.11     2435.86     21.51 o
   1  10  11      249.81      279.02      7.11 o
   2  10  11      772.17      808.99     10.62 o
   3  10  11       44.88       46.06      3.34 o
   4  10  11       10.56       12.20      2.37 o
   5  10  11        4.81       12.07      2.24 o
  -6  11  11       16.43       28.51      3.69 o
  -5  11  11        3.28        8.85      3.20 <
  -4  11  11       37.37       34.13      3.57 o
  -3  11  11      216.12      214.61      6.66 o
  -2  11  11      415.89      395.21      9.07 o
  -1  11  11     1276.45     1310.72     15.11 o
   0  11  11     1734.91     1761.16     19.81 o
   1  11  11     6945.43     7379.80     35.66 o
   2  11  11        0.31       -0.28      2.53 <
   3  11  11       99.42       97.51      3.91 o
   4  11  11       52.78       47.41      3.28 o
  -6  12  11      169.60      170.22     14.06 o
  -5  12  11      175.29      182.44      6.32 o
  -4  12  11       22.41       24.40      3.08 o
  -3  12  11       40.46       47.18      3.42 o
  -2  12  11      816.56      848.81     12.78 o
  -1  12  11      356.16      373.10      8.14 o
   0  12  11      326.02      327.88      8.02 o
   1  12  11     1033.71     1071.32     13.72 o
   2  12  11      933.96      929.44     12.43 o
   3  12  11        0.65       -0.53      1.96 <
   4  12  11     1888.90     1890.75     26.11 o
  -4  13  11      134.75      118.96      4.15 o
  -3  13  11      291.88      266.78      6.02 o
  -2  13  11      582.51      543.22     10.04 o
  -1  13  11        5.57       10.88      2.78 o
   0  13  11      118.20      113.94      4.96 o
   1  13  11     1492.29     1470.38     14.00 o
   2  13  11       18.60       21.78      2.38 o
   3  13  11       31.67       17.64      6.17 <
  -3  14  11      126.49      143.68      5.13 o
  -2  14  11       74.59       78.09      3.19 o
  -1  14  11       58.72       76.61      3.34 o
   0  14  11      325.41      321.61      5.62 o
   1  14  11      341.61      376.60      7.68 o
  -9   0  12     1039.96     1014.99     24.63 o
  -8   0  12    10557.67    10817.91    116.67 o
  -7   0  12      192.71      205.63     10.71 o
  -6   0  12      480.06      504.34     16.57 o
  -5   0  12       41.53       41.15      3.82 o
  -4   0  12    23931.55    24732.59     60.66 o
  -3   0  12      643.31      621.39     16.37 o
  -2   0  12    11421.57    11754.33     64.83 o
  -1   0  12     7794.63     7756.69     62.90 o
   0   0  12     1710.80     1502.96     17.19 o
   1   0  12     4978.04     5041.67     31.20 o
   2   0  12       22.10       18.63      2.96 o
   3   0  12       83.96       80.03      4.67 o
   4   0  12      903.78      907.56     12.60 o
   5   0  12     2519.42     2646.23     21.90 o
   6   0  12     1817.68     1893.20     20.00 o
   7   0  12      581.75      656.02     15.30 o
  -9   1  12     1594.25     1587.69     25.28 o
  -8   1  12      200.89      189.52      9.00 o
  -7   1  12      892.60      869.28     16.58 o
  -6   1  12      475.54      448.95      9.58 o
  -5   1  12     2430.48     2505.82     16.69 o
  -4   1  12     3517.36     3474.95     15.98 o
  -3   1  12    11274.69    11044.41     46.55 o
  -2   1  12     1826.28     1831.81     17.88 o
  -1   1  12    19531.14    19272.04     60.83 o
   0   1  12     1761.15     1636.25     14.68 o
   1   1  12     3240.53     3105.56     17.36 o
   2   1  12      797.76      848.29      8.21 o
   3   1  12      405.43      379.94      5.88 o
   4   1  12     9037.75     9135.85     28.83 o
   5   1  12        9.28       13.78      2.60 o
   6   1  12     1241.27     1238.35     11.84 o
   7   1  12      468.78      473.62      9.17 o
  -9   2  12        4.66        5.68      5.26 <
  -8   2  12     3265.23     3384.66     30.54 o
  -7   2  12      211.52      184.79      7.59 o
  -6   2  12       19.24       18.14      3.86 o
  -5   2  12       13.91       14.18      2.39 o
  -4   2  12       14.79       12.53      2.08 o
  -3   2  12     2490.57     2347.26     16.88 o
  -2   2  12     4674.53     4606.39     29.62 o
  -1   2  12      824.32      758.36     13.72 o
   0   2  12     6821.30     6603.56     32.10 o
   1   2  12     2635.15     2608.07     14.72 o
   2   2  12       53.54       69.65      2.76 o
   3   2  12       37.66       35.20      2.76 o
   4   2  12     4949.80     5079.98     22.68 o
   5   2  12     2299.06     2266.37     16.41 o
   6   2  12       37.56       38.09      3.10 o
   7   2  12      545.88      558.15      8.56 o
  -9   3  12      378.40      388.39     16.29 o
  -8   3  12       14.96        7.28      3.98 <
  -7   3  12      459.16      456.49     10.56 o
  -6   3  12      108.67       92.29      4.61 o
  -5   3  12      850.88      788.42      9.35 o
  -4   3  12      703.50      682.95      6.94 o
  -3   3  12     5045.75     4777.98     20.37 o
  -2   3  12      397.68      385.39      9.24 o
  -1   3  12     8492.38     8460.53     45.32 o
   0   3  12     3892.22     3711.34     20.58 o
   1   3  12        5.54        9.52      1.93 o
   2   3  12     1922.68     1824.99     12.39 o
   3   3  12      970.01      945.28      9.99 o
   4   3  12      504.76      491.84      8.03 o
   5   3  12      544.42      569.60      9.21 o
   6   3  12       84.74      108.83      4.21 o
   7   3  12        3.23       12.87      2.22 o
  -9   4  12      381.98      352.51     11.86 o
  -8   4  12      565.94      566.43     15.07 o
  -7   4  12      146.57      140.41      8.19 o
  -6   4  12     2019.87     2080.07     19.02 o
  -5   4  12      173.44      168.45      4.53 o
  -4   4  12     3023.95     2994.15     16.42 o
  -3   4  12     1383.70     1338.13     10.88 o
  -2   4  12       17.04        7.21      2.43 <
  -1   4  12       12.72       16.98      2.71 o
   0   4  12     2474.96     2437.15     13.97 o
   1   4  12     8726.39     8699.77     23.70 o
   2   4  12     1673.62     1734.45     12.07 o
   3   4  12      706.88      768.42      9.10 o
   4   4  12     3577.82     3786.04     22.73 o
   5   4  12     2585.89     2606.63     17.19 o
   6   4  12       32.17       49.74      3.10 o
   7   4  12     1283.62     1359.27     15.48 o
  -9   5  12      357.98      379.42     14.75 o
  -8   5  12       32.35       29.67      5.73 o
  -7   5  12     1328.13     1369.53     24.18 o
  -6   5  12       66.04       59.97      4.18 o
  -5   5  12     3891.48     4028.23     20.94 o
  -4   5  12     1010.12     1035.99     10.10 o
  -3   5  12     5063.83     5109.69     21.67 o
  -2   5  12     2529.23     2504.18     15.13 o
  -1   5  12     4189.13     4063.02     18.97 o
   0   5  12     3556.77     3380.40     18.60 o
   1   5  12      204.09      151.01      4.07 o
   2   5  12     3714.48     3724.13     18.10 o
   3   5  12     1906.88     1914.07     15.19 o
   4   5  12      511.22      488.17      7.88 o
   5   5  12     1476.25     1537.37     13.36 o
   6   5  12     1588.08     1558.45     12.91 o
   7   5  12       47.17       30.01      3.65 o
  -8   6  12     2095.31     2140.10     28.45 o
  -7   6  12       43.68       34.24      5.05 o
  -6   6  12     2019.65     2116.20     20.18 o
  -5   6  12       10.51        1.96      3.11 <
  -4   6  12     6286.17     6637.65     26.73 o
  -3   6  12      354.95      337.42      6.38 o
  -2   6  12     3532.65     3481.30     19.93 o
  -1   6  12      875.80      774.16      8.91 o
   0   6  12      343.39      309.26      6.47 o
   1   6  12     3044.58     2967.11     18.61 o
   2   6  12      419.04      422.62      6.90 o
   3   6  12      481.52      455.14      7.59 o
   4   6  12      391.80      486.68      8.60 o
   5   6  12      876.54      833.76      9.73 o
   6   6  12       39.10       31.72      2.91 o
  -8   7  12      151.72      131.02      8.05 o
  -7   7  12     1745.38     1816.15     20.71 o
  -6   7  12      910.93      920.33     13.01 o
  -5   7  12     1221.79     1267.64     14.79 o
  -4   7  12       20.53       21.90      3.62 o
  -3   7  12     2914.34     2832.67     19.67 o
  -2   7  12      989.22     1001.14     10.88 o
  -1   7  12     5900.29     5848.81     25.39 o
   0   7  12     3420.13     3498.49     19.25 o
   1   7  12     3863.49     3950.11     23.69 o
   2   7  12     1754.52     1789.82     14.69 o
   3   7  12      313.48      275.09      6.54 o
   4   7  12     2872.63     2911.73     21.11 o
   5   7  12       79.45       85.78      3.72 o
   6   7  12      439.37      449.09      7.56 o
  -8   8  12     1455.13     1420.20     21.16 o
  -7   8  12      421.75      430.60      9.36 o
  -6   8  12     1130.30     1158.77     14.73 o
  -5   8  12      304.61      253.12      7.00 o
  -4   8  12      917.85      897.21     12.39 o
  -3   8  12     2169.17     2179.86     17.92 o
  -2   8  12     6606.85     6527.36     30.39 o
  -1   8  12      143.86      141.86      4.47 o
   0   8  12     2954.54     2999.13     19.01 o
   1   8  12     1624.22     1622.58     15.67 o
   2   8  12       19.84       22.59      2.54 o
   3   8  12     1730.60     1815.85     14.65 o
   4   8  12     2925.91     2849.53     18.39 o
   5   8  12      805.85      817.32      9.78 o
   6   8  12      216.97      208.66      6.77 o
  -7   9  12     1982.07     1984.09     20.11 o
  -6   9  12        0.64       10.71      3.14 o
  -5   9  12     1006.75     1046.71     13.86 o
  -4   9  12      282.48      265.31      7.17 o
  -3   9  12      873.35      840.50     13.14 o
  -2   9  12       63.52       67.98      4.41 o
  -1   9  12     3247.05     3320.66     21.80 o
   0   9  12     3677.69     3771.58     23.13 o
   1   9  12        2.73        3.46      2.76 <
   2   9  12     2798.05     2862.87     17.31 o
   3   9  12      762.20      759.99     10.25 o
   4   9  12      510.15      575.87      8.04 o
   5   9  12      223.45      214.97      5.22 o
  -7  10  12      228.74      217.42      8.92 o
  -6  10  12     1012.21     1148.19     14.29 o
  -5  10  12      486.63      499.65     10.18 o
  -4  10  12     2393.47     2436.26     18.75 o
  -3  10  12      659.64      672.80     11.90 o
  -2  10  12       58.55       58.63      4.45 o
  -1  10  12      800.18      840.08     12.88 o
   0  10  12     1050.63     1079.38     13.82 o
   1  10  12     1067.92     1072.11     13.29 o
   2  10  12       27.64       27.48      3.07 o
   3  10  12     2740.60     2771.36     20.42 o
   4  10  12      129.95      135.61      4.17 o
   5  10  12      874.19      933.61     15.08 o
  -6  11  12       28.76       27.68      2.65 o
  -5  11  12     2248.64     2385.03     21.08 o
  -4  11  12       27.13       33.63      3.41 o
  -3  11  12      648.70      660.48     10.76 o
  -2  11  12     1045.91     1057.64     13.06 o
  -1  11  12      727.30      742.78     11.87 o
   0  11  12     1377.38     1405.17     16.72 o
   1  11  12       15.08       23.31      3.22 o
   2  11  12     1532.89     1577.66     15.36 o
   3  11  12      447.03      469.67      8.11 o
   4  11  12       79.00       67.28      3.72 o
  -5  12  12       11.48        8.71      2.49 o
  -4  12  12       81.42       92.44      4.33 o
  -3  12  12      257.63      250.30      6.08 o
  -2  12  12     1416.89     1405.66     15.82 o
  -1  12  12     1003.79     1042.45     12.85 o
   0  12  12     1575.03     1587.42     16.43 o
   1  12  12        6.74        9.48      2.48 o
   2  12  12      403.99      398.86      8.46 o
   3  12  12      954.65      915.90     12.79 o
  -4  13  12        2.43        5.08      2.54 <
  -3  13  12     2008.13     2030.60     16.41 o
  -2  13  12      221.71      208.78      6.28 o
  -1  13  12      827.92      820.64     11.22 o
   0  13  12      779.04      798.53     10.75 o
   1  13  12     2364.29     2389.06     17.86 o
   2  13  12     1280.20     1303.47     13.70 o
  -2  14  12     1464.39     1416.57     14.59 o
  -1  14  12     3858.71     3792.16     23.93 o
   0  14  12      660.35      720.99     14.21 o
  -9   1  13     2005.99     1922.69     27.60 o
  -8   1  13      135.56      137.46      6.98 o
  -7   1  13      983.90      978.01     17.75 o
  -6   1  13      260.97      249.22      7.53 o
  -5   1  13      192.74      180.80      5.03 o
  -4   1  13     2190.56     2331.99     13.31 o
  -3   1  13      536.39      557.60      6.73 o
  -2   1  13     1751.52     1867.06     21.11 o
  -1   1  13       68.71       77.25      4.63 o
   0   1  13       37.25       39.07      2.72 o
   1   1  13      325.67      325.49      4.67 o
   2   1  13      571.64      545.32      6.54 o
   3   1  13       15.18       14.57      2.45 o
   4   1  13     1719.00     1721.02     13.58 o
   5   1  13       34.00       31.81      2.89 o
   6   1  13        8.39       10.00      2.42 o
   7   1  13       88.68       70.26      4.85 o
  -9   2  13      109.16      112.67      9.76 o
  -8   2  13       65.60       65.83      5.67 o
  -7   2  13        8.20       18.84      4.53 o
  -6   2  13      200.88      190.66      6.64 o
  -5   2  13      561.69      566.99      7.81 o
  -4   2  13     1552.68     1645.17     11.02 o
  -3   2  13      318.69      397.09      5.70 o
  -2   2  13       39.38       53.40      3.65 o
  -1   2  13      286.07      280.65      8.16 o
   0   2  13      135.56      130.93      3.75 o
   1   2  13      111.56       98.57      2.95 o
   2   2  13     1029.32      996.96      8.79 o
   3   2  13      300.06      297.05      5.80 o
   4   2  13     4001.90     4175.81     21.05 o
   5   2  13        1.53        3.06      2.65 <
   6   2  13       13.88       13.51      2.45 o
   7   2  13      209.92      213.55      7.01 o
  -9   3  13       63.51       53.05      7.25 o
  -8   3  13       18.49       25.07      5.39 o
  -7   3  13       34.52       40.10      4.14 o
  -6   3  13       97.01       90.36      4.96 o
  -5   3  13       31.08       33.31      3.01 o
  -4   3  13      400.10      395.86      5.79 o
  -3   3  13        3.43        2.41      2.03 <
  -2   3  13      395.41      486.62      7.13 o
  -1   3  13      277.53      332.11      6.19 o
   0   3  13      815.36      887.68      8.58 o
   1   3  13     1045.54     1121.66      8.34 o
   2   3  13      194.05      183.98      4.59 o
   3   3  13       44.68       47.18      3.14 o
   4   3  13     1928.72     2000.16     15.57 o
   5   3  13      116.78      103.65      4.81 o
   6   3  13       59.50       43.31      2.67 o
   7   3  13      101.73      107.55      5.20 o
  -9   4  13      129.19      108.90      7.00 o
  -8   4  13       87.72       80.92      7.16 o
  -7   4  13       28.64       16.06      4.73 o
  -6   4  13      178.19      179.06      6.40 o
  -5   4  13      105.34      103.24      4.12 o
  -4   4  13       79.21       70.78      3.18 o
  -3   4  13      828.33      884.43      9.03 o
  -2   4  13     2663.75     2686.74     14.09 o
  -1   4  13      591.53      579.35      7.05 o
   0   4  13      726.67      710.87      7.56 o
   1   4  13      106.12      112.82      3.31 o
   2   4  13      278.68      301.66      5.97 o
   3   4  13      219.13      209.15      5.43 o
   4   4  13       35.41       23.46      3.14 o
   5   4  13      262.87      241.67      5.86 o
   6   4  13        1.79        4.06      2.26 <
  -9   5  13        0.06        7.03      4.68 <
  -8   5  13        0.04      -10.08      4.82 <
  -7   5  13      122.84      115.36      8.17 o
  -6   5  13        6.09        5.57      3.33 <
  -5   5  13      134.52      138.41      4.44 o
  -4   5  13        5.84       12.44      2.67 o
  -3   5  13      105.25      101.86      4.00 o
  -2   5  13        9.96       12.95      2.56 o
  -1   5  13      381.80      400.14      6.60 o
   0   5  13       84.72       63.44      3.49 o
   1   5  13      598.83      719.37      8.26 o
   2   5  13     1024.07     1036.21     10.00 o
   3   5  13      139.70      142.21      5.07 o
   4   5  13     2408.46     2266.05     16.38 o
   5   5  13      161.96      154.60      4.64 o
   6   5  13      616.03      576.91      7.68 o
  -8   6  13      112.49      137.35      8.58 o
  -7   6  13      448.46      446.29     13.65 o
  -6   6  13     1433.62     1438.58     15.30 o
  -5   6  13       29.52       23.49      3.17 o
  -4   6  13      118.80      109.57      4.35 o
  -3   6  13        1.61        2.15      3.03 <
  -2   6  13      276.45      253.58      5.80 o
  -1   6  13      104.08      121.23      4.55 o
   0   6  13        7.76       12.16      2.73 o
   1   6  13        4.12       10.76      2.68 o
   2   6  13      103.00      122.23      4.27 o
   3   6  13       36.00       31.66      3.19 o
   4   6  13      190.90      180.88      5.71 o
   5   6  13       23.18       23.64      3.07 o
   6   6  13      417.92      441.93      7.97 o
  -8   7  13       42.77       41.70      4.50 o
  -7   7  13        0.12       -2.90      4.34 <
  -6   7  13      177.43      167.45      6.09 o
  -5   7  13       47.20       54.71      4.30 o
  -4   7  13      495.18      551.83      9.56 o
  -3   7  13       72.41       74.65      4.63 o
  -2   7  13     1039.01     1038.51     10.89 o
  -1   7  13     1954.34     1959.44     15.71 o
   0   7  13       74.08       89.03      3.80 o
   1   7  13       56.31       49.01      3.52 o
   2   7  13        0.46        2.19      2.61 <
   3   7  13       10.63        8.95      3.05 <
   4   7  13        1.26        5.37      2.83 <
   5   7  13      150.99      153.66      4.46 o
   6   7  13      151.61      150.53      4.87 o
  -8   8  13      371.41      369.03     10.77 o
  -7   8  13      354.63      342.79      8.74 o
  -6   8  13        1.43        3.49      3.16 <
  -5   8  13     1148.34     1178.34     14.44 o
  -4   8  13      105.40      122.38      5.92 o
  -3   8  13      143.23      145.50      5.60 o
  -2   8  13     2001.34     2120.80     16.84 o
  -1   8  13     4615.66     4731.04     23.65 o
   0   8  13        8.71       18.28      3.00 o
   1   8  13      218.08      230.17      5.86 o
   2   8  13      822.11      838.90     10.66 o
   3   8  13      221.54      225.89      5.44 o
   4   8  13       35.11       29.90      3.00 o
   5   8  13        8.16        3.93      2.07 <
  -7   9  13        4.89        2.74      4.29 <
  -6   9  13      552.40      529.62      9.71 o
  -5   9  13       16.87       22.86      3.91 o
  -4   9  13       21.47       29.18      3.53 o
  -3   9  13     2094.02     2122.65     20.89 o
  -2   9  13      679.44      693.43     10.83 o
  -1   9  13      121.88      115.93      4.75 o
   0   9  13        0.13        4.99      2.82 <
   1   9  13     1059.01     1145.08     11.96 o
   2   9  13      883.24      888.62     10.29 o
   3   9  13        7.40       11.81      3.06 o
   4   9  13      142.98      133.08      4.44 o
   5   9  13       50.27       50.68      2.96 o
  -7  10  13      496.85      472.06     13.75 o
  -6  10  13       74.78       67.84      4.66 o
  -5  10  13      621.27      593.47      9.41 o
  -4  10  13      156.86      144.99      5.15 o
  -3  10  13      129.85      124.14      6.07 o
  -2  10  13      231.14      205.26      5.78 o
  -1  10  13       72.43       67.55      4.56 o
   0  10  13        0.46        2.45      2.88 <
   1  10  13      103.86       98.50      4.28 o
   2  10  13       95.90      101.51      4.46 o
   3  10  13       27.69       31.89      3.24 o
   4  10  13      194.81      175.05      4.63 o
  -6  11  13      205.76      208.71      7.07 o
  -5  11  13      422.28      428.86      9.23 o
  -4  11  13        8.70       11.25      3.08 o
  -3  11  13      877.07      868.16     12.26 o
  -2  11  13        0.16        2.59      3.11 <
  -1  11  13     2087.76     2119.77     18.49 o
   0  11  13      538.67      516.11     10.11 o
   1  11  13     1473.22     1502.56     14.85 o
   2  11  13      468.68      504.36      9.04 o
   3  11  13      169.46      158.26      5.78 o
   4  11  13       46.99       55.78      4.57 o
  -5  12  13       27.00       29.83      3.07 o
  -4  12  13        1.24       -0.30      2.45 <
  -3  12  13      181.40      183.28      5.66 o
  -2  12  13      930.60      934.24     13.03 o
  -1  12  13      344.48      343.50      7.06 o
   0  12  13      291.88      273.53      6.52 o
   1  12  13       15.57       23.07      2.78 o
   2  12  13      198.42      197.30      5.71 o
   3  12  13      483.79      493.54     10.76 o
  -4  13  13       38.51       24.56      3.28 o
  -3  13  13       38.39       33.57      2.65 o
  -2  13  13       50.45       53.01      3.28 o
  -1  13  13      766.32      805.69     11.11 o
   0  13  13       10.07       10.68      2.02 o
   1  13  13       19.55       24.16      2.32 o
   2  13  13       13.61       16.23      2.89 o
  -2  14  13       80.87       72.87      9.17 o
  -1  14  13      197.37      222.01      7.94 o
  -9   0  14      265.02      257.38     12.72 o
  -8   0  14     1893.04     1935.50     38.47 o
  -7   0  14     2987.06     3038.66     37.54 o
  -6   0  14     2344.81     2386.12     30.85 o
  -5   0  14      650.92      667.20     12.48 o
  -4   0  14     1839.42     1851.52     17.83 o
  -3   0  14     2272.87     2363.06     19.16 o
  -2   0  14     3195.25     3045.00     23.03 o
  -1   0  14       18.27        9.26      2.87 o
   0   0  14     9991.16    10249.15     37.52 o
   1   0  14     6321.16     6334.36     27.75 o
   2   0  14     1103.39     1065.81     12.85 o
   3   0  14      182.86      185.82      6.64 o
   4   0  14     1722.25     1822.83     18.40 o
   5   0  14     1397.14     1425.12     16.06 o
   6   0  14      109.92      123.27      6.93 o
   7   0  14     1112.45     1257.88     27.57 o
  -9   1  14     3039.41     2922.98     28.44 o
  -8   1  14       42.65       33.58      4.49 o
  -7   1  14     4834.62     5096.86     39.94 o
  -6   1  14       38.38       47.66      4.57 o
  -5   1  14     1986.34     1985.36     15.26 o
  -4   1  14     2105.92     2067.06     13.84 o
  -3   1  14     3094.83     3169.59     14.61 o
  -2   1  14      853.05      743.28      8.19 o
  -1   1  14     2437.20     2284.38     12.97 o
   0   1  14    14539.20    14965.76     32.94 o
   1   1  14     1902.07     1887.81     11.05 o
   2   1  14     2688.30     2606.04     13.91 o
   3   1  14      336.08      313.80      5.85 o
   4   1  14      226.94      221.45      5.51 o
   5   1  14        0.64       -0.24      2.41 <
   6   1  14      698.76      755.25      9.36 o
   7   1  14       50.58       63.36      5.68 o
  -9   2  14       81.31       66.90      7.63 o
  -8   2  14      943.99      996.37     17.31 o
  -7   2  14     2028.85     2053.27     22.93 o
  -6   2  14      426.75      439.61      8.48 o
  -5   2  14      248.96      220.60      4.82 o
  -4   2  14      828.54      738.10      7.53 o
  -3   2  14     1117.58     1040.97      9.03 o
  -2   2  14     3485.96     3528.00     17.13 o
  -1   2  14     2998.72     2902.98     15.37 o
   0   2  14    12146.28    12534.55     31.01 o
   1   2  14     1660.97     1575.77     10.23 o
   2   2  14     2586.76     2574.00     14.57 o
   3   2  14      795.95      807.71      9.24 o
   4   2  14       68.73       64.73      3.64 o
   5   2  14     3343.98     3526.98     20.35 o
   6   2  14        4.51        7.51      2.26 o
  -9   3  14      447.08      462.80     17.10 o
  -8   3  14      412.52      425.99     12.89 o
  -7   3  14      800.39      770.14     13.46 o
  -6   3  14       10.55        9.49      3.25 <
  -5   3  14     1148.64     1127.34     11.68 o
  -4   3  14      737.85      749.34      7.88 o
  -3   3  14     2912.63     2807.63     14.76 o
  -2   3  14       14.06       23.80      2.41 o
  -1   3  14      856.30      749.60      7.42 o
   0   3  14     5379.28     5310.46     19.89 o
   1   3  14     1525.27     1537.17     10.56 o
   2   3  14     3547.78     3482.01     17.27 o
   3   3  14      701.51      721.53      9.17 o
   4   3  14       78.68       76.68      3.87 o
   5   3  14      222.02      207.51      5.27 o
   6   3  14      806.12      848.37      9.15 o
  -9   4  14        8.19        9.31      4.73 <
  -8   4  14      474.40      473.02     13.12 o
  -7   4  14      777.73      752.15     13.49 o
  -6   4  14       93.23       96.36      5.18 o
  -5   4  14       63.35       62.04      3.62 o
  -4   4  14     6046.69     6120.94     23.12 o
  -3   4  14     1232.25     1206.71     10.58 o
  -2   4  14     1645.74     1539.71     11.70 o
  -1   4  14        3.44        4.52      2.25 <
   0   4  14       45.45       24.03      2.38 o
   1   4  14     3805.77     3663.69     16.35 o
   2   4  14        1.07        6.98      2.76 <
   3   4  14     2614.11     2671.59     17.75 o
   4   4  14       94.61       65.03      3.92 o
   5   4  14     1494.83     1586.70     12.93 o
   6   4  14        6.10       14.97      2.18 o
  -9   5  14      690.74      724.65     18.78 o
  -8   5  14      130.99      112.39      7.23 o
  -7   5  14     1144.72     1140.79     17.40 o
  -6   5  14      966.47     1043.79     15.01 o
  -5   5  14     1297.93     1377.94     12.55 o
  -4   5  14        0.82        6.21      2.88 <
  -3   5  14     4575.88     4625.29     21.61 o
  -2   5  14      743.04      670.71      8.00 o
  -1   5  14     1134.84     1030.44     10.79 o
   0   5  14      451.14      417.53      7.45 o
   1   5  14       32.98       42.84      2.74 o
   2   5  14     2415.52     2442.24     16.12 o
   3   5  14       30.58       43.98      3.41 o
   4   5  14     1370.27     1360.31     12.51 o
   5   5  14       80.27       86.27      3.47 o
   6   5  14      207.36      213.14      5.07 o
  -8   6  14     1370.12     1554.16     22.38 o
  -7   6  14      103.11      117.43      7.10 o
  -6   6  14     1804.21     1841.56     16.81 o
  -5   6  14      418.94      464.96      8.13 o
  -4   6  14     4366.29     4606.90     23.02 o
  -3   6  14      123.87      112.35      4.58 o
  -2   6  14     2467.77     2489.69     16.42 o
  -1   6  14     2214.07     2237.35     17.58 o
   0   6  14     4000.96     4123.97     23.88 o
   1   6  14     5535.44     5651.16     24.82 o
   2   6  14      408.62      433.79      7.97 o
   3   6  14     1770.05     1838.38     15.78 o
   4   6  14     1064.61     1080.51     12.37 o
   5   6  14      616.60      658.12      8.84 o
   6   6  14       16.65       14.99      2.56 o
  -8   7  14      358.50      296.17      8.22 o
  -7   7  14     2331.60     2430.24     24.47 o
  -6   7  14     1435.06     1377.77     15.66 o
  -5   7  14     4824.60     5010.90     26.30 o
  -4   7  14     1023.89      995.67     13.01 o
  -3   7  14     4797.55     4765.69     25.08 o
  -2   7  14     5320.22     5316.45     24.81 o
  -1   7  14     2508.46     2422.31     17.11 o
   0   7  14     5660.83     5614.45     25.36 o
   1   7  14     1191.67     1228.92     12.42 o
   2   7  14      853.17      856.59     10.46 o
   3   7  14      576.46      575.82      9.72 o
   4   7  14     1725.88     1689.67     14.96 o
   5   7  14       20.29       29.32      2.36 o
  -8   8  14      894.83      863.22     23.45 o
  -7   8  14     1784.11     1756.93     19.09 o
  -6   8  14     1170.10     1230.97     13.66 o
  -5   8  14        0.82        6.99      4.41 <
  -4   8  14      163.05      161.09      6.03 o
  -3   8  14     2362.87     2505.33     18.95 o
  -2   8  14     1044.31     1035.05     12.48 o
  -1   8  14     3626.18     3741.00     21.46 o
   0   8  14     4529.20     4697.14     24.96 o
   1   8  14     1448.99     1433.13     12.87 o
   2   8  14      991.58      991.33     11.81 o
   3   8  14     1522.52     1487.47     14.52 o
   4   8  14      635.01      583.18      8.36 o
   5   8  14      294.08      289.48      5.79 o
  -7   9  14      118.57      165.77      8.02 o
  -6   9  14      561.96      546.59      9.33 o
  -5   9  14     1480.88     1535.88     15.96 o
  -4   9  14      653.83      653.77     11.00 o
  -3   9  14      279.04      279.00      7.68 o
  -2   9  14       28.59       28.32      3.83 o
  -1   9  14     1602.74     1622.21     14.50 o
   0   9  14       95.22       92.14      4.39 o
   1   9  14       84.59       78.98      3.62 o
   2   9  14      912.33      987.99     11.06 o
   3   9  14      337.41      340.68      8.32 o
   4   9  14     1727.76     1738.30     13.64 o
   5   9  14        6.00        6.51      2.84 <
  -6  10  14     1713.90     1826.29     18.37 o
  -5  10  14       30.86       32.33      3.59 o
  -4  10  14     1968.00     2015.93     18.83 o
  -3  10  14      852.63      890.75     13.37 o
  -2  10  14      342.89      336.71      7.34 o
  -1  10  14      157.77      140.96      5.33 o
   0  10  14       91.62       96.47      4.57 o
   1  10  14     2609.23     2661.54     18.79 o
   2  10  14      254.59      256.10      6.96 o
   3  10  14     2907.48     3004.05     22.31 o
   4  10  14       16.67       12.80      2.37 o
  -6  11  14       33.20       39.27      4.34 o
  -5  11  14     2123.78     2215.52     19.43 o
  -4  11  14      460.12      474.65      8.55 o
  -3  11  14      902.00      926.83     12.24 o
  -2  11  14      512.00      529.17     10.18 o
  -1  11  14     1448.29     1446.67     14.91 o
   0  11  14        2.83        1.28      2.52 <
   1  11  14      611.25      613.22      9.23 o
   2  11  14     1970.91     2034.26     18.95 o
   3  11  14       10.77       19.30      2.67 o
  -5  12  14       40.93       42.04      3.45 o
  -4  12  14      634.72      617.69      9.81 o
  -3  12  14      314.02      315.85      7.07 o
  -2  12  14     1134.78     1177.28     15.10 o
  -1  12  14      795.80      793.34     10.02 o
   0  12  14     1554.12     1565.83     13.66 o
   1  12  14     1472.09     1480.68     13.91 o
   2  12  14      624.00      641.80     11.70 o
  -4  13  14       12.92        6.83      2.27 o
  -3  13  14     1335.22     1304.60     12.95 o
  -2  13  14     1336.07     1333.79     12.78 o
  -1  13  14      148.71      172.63      5.50 o
   0  13  14     1216.94     1230.85     11.97 o
   1  13  14      576.62      567.67     12.71 o
  -9   1  15      321.64      280.05      9.15 o
  -8   1  15       32.78       22.91      4.62 o
  -7   1  15      279.52      294.56      8.56 o
  -6   1  15      690.06      697.17     13.17 o
  -5   1  15     1122.40     1153.24     12.24 o
  -4   1  15     1549.84     1588.22     12.19 o
  -3   1  15      425.89      410.52      6.09 o
  -2   1  15        7.06       16.48      2.39 o
  -1   1  15      981.39     1079.42      9.09 o
   0   1  15      120.36      149.28      3.80 o
   1   1  15      824.57      849.64      7.75 o
   2   1  15     1353.71     1346.15     10.62 o
   3   1  15      112.56      113.90      4.21 o
   4   1  15     1825.73     1930.88     13.91 o
   5   1  15       10.69        9.06      2.30 o
   6   1  15       14.68       14.26      2.61 o
  -9   2  15      232.80      222.22     12.14 o
  -8   2  15      461.01      440.90     11.41 o
  -7   2  15     2881.43     2883.86     31.06 o
  -6   2  15      708.79      713.14     10.68 o
  -5   2  15      163.03      186.53      4.79 o
  -4   2  15      470.09      460.13      6.48 o
  -3   2  15        1.83        3.53      2.16 <
  -2   2  15      392.77      413.93      6.30 o
  -1   2  15     3398.12     3645.27     18.16 o
   0   2  15      885.41      918.72      8.94 o
   1   2  15      184.12      201.81      4.10 o
   2   2  15       62.84       69.62      3.20 o
   3   2  15       54.77       55.31      3.42 o
   4   2  15        3.93        5.48      2.64 <
   5   2  15      308.02      326.61      6.43 o
   6   2  15       72.81       83.77      3.39 o
  -9   3  15        9.38       12.25      6.26 <
  -8   3  15       10.08        6.36      4.66 <
  -7   3  15      154.06      148.17      7.12 o
  -6   3  15      579.73      615.01     10.59 o
  -5   3  15        0.68        4.23      2.83 <
  -4   3  15      401.34      403.65      6.21 o
  -3   3  15      204.51      178.34      4.53 o
  -2   3  15       39.51       33.17      2.91 o
  -1   3  15     3685.79     3953.58     17.76 o
   0   3  15      524.44      570.32      6.92 o
   1   3  15        1.34        5.16      2.15 <
   2   3  15        4.21       14.12      2.55 o
   3   3  15     1349.16     1407.94     12.44 o
   4   3  15      989.42     1036.80     11.15 o
   5   3  15      120.26      107.25      3.99 o
   6   3  15       92.12       86.19      3.37 o
  -9   4  15      317.61      285.61     12.55 o
  -8   4  15       15.13       12.73      6.18 <
  -7   4  15       22.58       19.19      4.98 o
  -6   4  15      294.35      288.11      7.55 o
  -5   4  15       22.85       19.54      3.11 o
  -4   4  15       82.84       71.11      3.23 o
  -3   4  15      546.69      569.67      7.56 o
  -2   4  15      544.40      515.26      7.34 o
  -1   4  15       24.62       16.50      2.44 o
   0   4  15      103.37      101.28      3.76 o
   1   4  15      625.25      628.05      7.55 o
   2   4  15       92.14      100.76      4.21 o
   3   4  15      701.11      709.75      9.78 o
   4   4  15      183.22      169.72      4.74 o
   5   4  15       32.53       31.27      2.62 o
   6   4  15        1.83        0.52      2.07 <
  -8   5  15       22.64       24.74      5.49 o
  -7   5  15       30.78       30.42      5.05 o
  -6   5  15      142.69      139.32      6.01 o
  -5   5  15        6.05       15.57      3.28 o
  -4   5  15      400.38      373.82      6.64 o
  -3   5  15      725.88      721.08      9.52 o
  -2   5  15      240.61      249.48      5.83 o
  -1   5  15      881.38      966.36     10.66 o
   0   5  15        1.43        6.19      2.59 <
   1   5  15       69.41       79.75      3.49 o
   2   5  15      108.92      109.52      4.41 o
   3   5  15      967.11      983.94     11.06 o
   4   5  15      245.29      244.32      5.67 o
   5   5  15      103.32      107.13      4.20 o
   6   5  15      381.35      330.76      7.70 o
  -8   6  15      406.65      362.54      9.37 o
  -7   6  15      152.51      148.12      7.62 o
  -6   6  15       23.87       21.03      4.06 o
  -5   6  15      435.69      420.53      7.36 o
  -4   6  15       16.79       23.55      3.42 o
  -3   6  15       48.59       52.22      4.01 o
  -2   6  15       28.34       27.93      3.08 o
  -1   6  15      385.24      411.62      8.56 o
   0   6  15      105.94      109.29      4.56 o
   1   6  15      196.10      193.37      5.45 o
   2   6  15      430.60      414.31      7.45 o
   3   6  15      105.12      105.57      4.75 o
   4   6  15      643.02      619.55      9.12 o
   5   6  15        0.65       -0.50      2.03 <
  -8   7  15      268.73      251.04      7.29 o
  -7   7  15       88.90       78.12      6.40 o
  -6   7  15      234.77      231.28      7.98 o
  -5   7  15     1255.39     1194.02     12.87 o
  -4   7  15     1219.90     1293.15     14.63 o
  -3   7  15      524.56      535.09      8.57 o
  -2   7  15      256.26      285.42      6.42 o
  -1   7  15     2531.41     2547.12     18.35 o
   0   7  15       40.40       39.83      3.23 o
   1   7  15      293.10      296.82      6.13 o
   2   7  15       49.51       44.87      3.52 o
   3   7  15       22.20       20.02      3.11 o
   4   7  15      489.22      410.43      7.53 o
   5   7  15      144.52      144.88      4.00 o
  -7   8  15       77.98       88.55      6.05 o
  -6   8  15       48.32       53.84      4.33 o
  -5   8  15      253.87      230.97      6.47 o
  -4   8  15     1379.93     1451.39     14.36 o
  -3   8  15     1087.22     1150.59     13.66 o
  -2   8  15      542.87      575.76      9.87 o
  -1   8  15      482.96      473.85      8.13 o
   0   8  15      183.53      196.39      5.44 o
   1   8  15      914.89      980.55     10.77 o
   2   8  15      296.91      293.97      6.72 o
   3   8  15      116.75      108.00      5.02 o
   4   8  15      382.25      378.82      7.17 o
   5   8  15       86.80       78.06      3.58 o
  -7   9  15      210.53      184.04      9.70 o
  -6   9  15       90.47      117.13      5.31 o
  -5   9  15      100.16       87.81      4.41 o
  -4   9  15      339.97      339.01      7.87 o
  -3   9  15        1.50        5.14      3.66 <
  -2   9  15        3.43        6.67      3.46 <
  -1   9  15     3161.43     3295.55     21.00 o
   0   9  15      399.11      380.89      7.42 o
   1   9  15      203.76      199.34      5.07 o
   2   9  15       92.65      107.81      4.17 o
   3   9  15     1234.93     1235.16     13.99 o
   4   9  15      113.36      100.88      3.51 o
  -6  10  15      222.67      195.05      6.49 o
  -5  10  15      291.89      275.21      6.54 o
  -4  10  15      141.85      147.19      6.30 o
  -3  10  15        6.62        8.55      3.70 <
  -2  10  15       11.02       10.22      3.00 o
  -1  10  15      172.29      166.72      5.77 o
   0  10  15        2.03        6.29      2.50 <
   1  10  15        9.30       12.65      2.50 o
   2  10  15     2397.41     2431.15     21.78 o
   3  10  15      189.19      185.11      5.61 o
   4  10  15       91.84       74.65      4.81 o
  -6  11  15       52.28       68.18      8.98 o
  -5  11  15      221.05      205.58      6.25 o
  -4  11  15      197.21      203.16      5.82 o
  -3  11  15      157.67      172.60      5.49 o
  -2  11  15        0.07       -3.68      3.02 <
  -1  11  15      154.83      176.80      5.77 o
   0  11  15        1.28        5.03      2.31 <
   1  11  15      107.28      101.28      3.98 o
   2  11  15      957.68      953.94     14.16 o
   3  11  15     1477.02     1525.77     18.25 o
  -5  12  15       51.49       50.52      5.83 o
  -4  12  15        3.44        9.24      2.19 o
  -3  12  15     1834.94     1877.24     16.47 o
  -2  12  15        4.21        7.29      2.73 <
  -1  12  15        7.32       10.34      2.60 o
   0  12  15      813.11      764.81      9.10 o
   1  12  15       48.22       51.65      3.19 o
   2  12  15        0.43       -1.21      1.90 <
  -3  13  15       43.40       46.72      3.18 o
  -2  13  15      211.27      205.17      5.34 o
  -1  13  15      254.92      248.26      5.86 o
   0  13  15       54.12       50.12      3.72 o
  -9   0  16       99.00       70.59      7.07 o
  -8   0  16     2976.31     3114.78     43.09 o
  -7   0  16     2235.51     2228.31     29.49 o
  -6   0  16    13205.63    13631.48     73.82 o
  -5   0  16       22.97       41.13      5.22 o
  -4   0  16     4058.69     4117.37     28.95 o
  -3   0  16      871.12      978.29     12.44 o
  -2   0  16      648.52      664.35     11.29 o
  -1   0  16     3347.58     3374.39     25.39 o
   0   0  16     2539.46     2490.46     19.37 o
   1   0  16    11277.48    11606.28     41.49 o
   2   0  16      224.05      233.84      7.56 o
   3   0  16    13069.24    13831.36     51.84 o
   4   0  16      375.56      381.70     10.36 o
   5   0  16       75.06       92.41      5.62 o
   6   0  16      111.12      103.85     10.30 o
  -9   1  16     2134.17     2060.12     26.87 o
  -8   1  16      130.78      128.60      6.71 o
  -7   1  16     1891.07     1961.30     21.08 o
  -6   1  16      396.21      394.60      8.77 o
  -5   1  16     4813.01     4911.85     24.51 o
  -4   1  16     2203.17     2155.51     14.68 o
  -3   1  16      733.70      812.33      8.98 o
  -2   1  16     1633.46     1604.68     11.21 o
  -1   1  16     4852.83     4927.34     22.18 o
   0   1  16     9981.85     9686.14     30.26 o
   1   1  16     5472.67     5591.00     20.56 o
   2   1  16      346.69      354.56      6.18 o
   3   1  16       54.91       58.82      3.59 o
   4   1  16     4780.60     5047.85     23.38 o
   5   1  16      111.12      108.74      3.83 o
   6   1  16      516.18      536.28     10.46 o
  -9   2  16        0.08        9.69      4.55 <
  -8   2  16     1497.87     1531.08     20.91 o
  -7   2  16      405.05      409.39     12.47 o
  -6   2  16      515.17      543.97      9.96 o
  -5   2  16     3468.42     3501.03     20.06 o
  -4   2  16     1445.09     1400.08     11.92 o
  -3   2  16       66.43       73.54      3.34 o
  -2   2  16      591.81      542.95      7.40 o
  -1   2  16     7419.88     7453.17     28.29 o
   0   2  16     1579.86     1531.46     11.87 o
   1   2  16     2059.44     1964.42     12.61 o
   2   2  16     2535.93     2643.36     15.66 o
   3   2  16      585.85      616.57      8.33 o
   4   2  16      474.16      464.65      7.01 o
   5   2  16      206.85      215.89      5.08 o
   6   2  16       31.95       37.13      3.37 o
  -9   3  16      759.34      778.38     20.35 o
  -8   3  16        7.24       10.99      5.39 <
  -7   3  16      209.98      213.07      8.79 o
  -6   3  16        7.23       11.61      3.53 o
  -5   3  16      216.50      220.47      5.67 o
  -4   3  16      624.99      619.12      7.81 o
  -3   3  16      445.13      435.48      6.55 o
  -2   3  16      344.59      344.53      6.19 o
  -1   3  16     1103.02     1019.15      9.89 o
   0   3  16     1802.18     1653.26     12.41 o
   1   3  16      318.19      292.27      5.49 o
   2   3  16      271.70      287.87      6.03 o
   3   3  16       95.25       89.72      4.36 o
   4   3  16     2963.35     3142.53     17.94 o
   5   3  16      627.94      600.45      7.98 o
   6   3  16      682.04      729.97     10.05 o
  -8   4  16     2281.32     2229.12     23.49 o
  -7   4  16      446.98      451.09     11.46 o
  -6   4  16      419.76      424.48      9.17 o
  -5   4  16      127.42      112.93      4.85 o
  -4   4  16       74.38       80.24      3.37 o
  -3   4  16     1035.48     1051.66     10.29 o
  -2   4  16     6080.69     6076.23     24.96 o
  -1   4  16     1095.28      998.27      9.78 o
   0   4  16     2976.20     2963.45     17.96 o
   1   4  16     3089.44     3155.99     18.58 o
   2   4  16       10.30       16.28      2.65 o
   3   4  16     1814.37     1960.91     16.21 o
   4   4  16      100.86       88.38      3.65 o
   5   4  16     1770.77     1863.30     13.65 o
   6   4  16      132.79      100.60      5.77 o
  -8   5  16      179.40      192.17      9.36 o
  -7   5  16     1967.75     2047.67     23.23 o
  -6   5  16     1070.70     1105.86     14.28 o
  -5   5  16     3039.64     3155.64     21.80 o
  -4   5  16     2797.42     2866.16     16.79 o
  -3   5  16      851.82      878.24     10.18 o
  -2   5  16     1191.97     1169.90     11.38 o
  -1   5  16     4952.81     4909.44     24.52 o
   0   5  16     1752.20     1691.19     13.41 o
   1   5  16       85.32       88.27      3.78 o
   2   5  16      392.04      409.90      7.64 o
   3   5  16       88.97       74.82      3.99 o
   4   5  16     2760.37     2820.55     19.49 o
   5   5  16      103.28       98.18      3.92 o
  -8   6  16     1238.53     1186.64     15.79 o
  -7   6  16      298.20      300.48      9.85 o
  -6   6  16     3660.62     3765.29     26.26 o
  -5   6  16      289.86      265.35      6.42 o
  -4   6  16      988.81     1019.78     11.15 o
  -3   6  16     3400.42     3572.48     20.57 o
  -2   6  16     2427.20     2452.16     16.75 o
  -1   6  16      707.63      714.41     10.75 o
   0   6  16     2183.74     2166.61     16.71 o
   1   6  16     2857.78     2849.64     18.39 o
   2   6  16      114.68      103.30      4.33 o
   3   6  16     2051.25     2056.75     17.77 o
   4   6  16      674.48      593.63      9.47 o
   5   6  16      467.94      515.46      7.55 o
  -8   7  16     1097.41      993.79     22.32 o
  -7   7  16      463.38      510.25     12.82 o
  -6   7  16      358.53      356.99      9.07 o
  -5   7  16     2277.79     2289.07     17.98 o
  -4   7  16      770.72      746.56     10.99 o
  -3   7  16       10.82       23.16      3.69 o
  -2   7  16      245.78      252.52      6.57 o
  -1   7  16     4647.44     4760.32     26.26 o
   0   7  16     2396.86     2525.92     17.07 o
   1   7  16      232.72      240.23      5.72 o
   2   7  16     5679.25     5671.44     27.37 o
   3   7  16     1173.15     1175.65     12.45 o
   4   7  16       95.81      114.00      4.36 o
   5   7  16       38.16       29.42      2.44 o
  -7   8  16       51.05       45.57      5.25 o
  -6   8  16     2046.09     2032.53     19.13 o
  -5   8  16     1377.97     1292.95     13.57 o
  -4   8  16     1887.25     1859.78     16.76 o
  -3   8  16     4445.32     4451.73     28.70 o
  -2   8  16     2567.64     2702.84     21.27 o
  -1   8  16     1463.52     1479.67     14.39 o
   0   8  16      697.74      680.64      9.37 o
   1   8  16      779.34      822.47     10.02 o
   2   8  16     1512.49     1479.38     12.93 o
   3   8  16      433.70      482.52      9.15 o
   4   8  16      263.08      260.18      5.51 o
  -7   9  16     1891.25     1773.31     24.29 o
  -6   9  16       60.47       59.28      3.97 o
  -5   9  16     1287.02     1334.75     13.40 o
  -4   9  16      340.48      343.28      8.02 o
  -3   9  16      456.08      492.92      9.84 o
  -2   9  16      291.44      294.45      7.73 o
  -1   9  16       46.59       43.21      3.43 o
   0   9  16       24.40       23.35      2.77 o
   1   9  16       15.28       13.34      2.18 o
   2   9  16     3719.81     3668.27     20.40 o
   3   9  16      202.64      181.25      5.61 o
   4   9  16     1237.07     1291.31     12.45 o
  -6  10  16      998.15      953.60     12.53 o
  -5  10  16       46.65       49.44      3.77 o
  -4  10  16      114.41      121.16      5.01 o
  -3  10  16      705.26      725.80     11.29 o
  -2  10  16     3954.69     4061.12     26.21 o
  -1  10  16      103.12      103.61      4.49 o
   0  10  16        3.97        0.62      2.02 <
   1  10  16     1090.54     1150.76     11.49 o
   2  10  16       56.31       59.54      3.88 o
   3  10  16     2827.84     2885.64     19.38 o
  -5  11  16      638.58      636.85     10.51 o
  -4  11  16      814.89      871.48     10.52 o
  -3  11  16     1080.38     1146.76     12.80 o
  -2  11  16      978.26      985.41     12.83 o
  -1  11  16      866.93      904.03     12.26 o
   0  11  16      357.06      367.28      7.11 o
   1  11  16      337.52      351.13      6.64 o
   2  11  16      631.91      652.15     11.80 o
  -4  12  16     1143.34     1244.27     12.51 o
  -3  12  16      476.19      485.85      7.67 o
  -2  12  16      264.87      254.63      6.63 o
  -1  12  16     2090.60     2136.61     16.98 o
   0  12  16      280.05      281.77      5.72 o
   1  12  16      259.85      241.48      8.48 o
  -2  13  16      113.75       93.45      4.38 o
  -1  13  16     1136.69     1215.43     19.88 o
  -9   1  17        0.84       -3.65      4.06 <
  -8   1  17      179.28      170.28      7.57 o
  -7   1  17      459.30      472.75     10.28 o
  -6   1  17      328.70      336.03      8.67 o
  -5   1  17     2463.70     2493.43     17.68 o
  -4   1  17        0.84        9.49      2.97 o
  -3   1  17     1116.19     1078.28      9.90 o
  -2   1  17       68.18       67.93      3.59 o
  -1   1  17      387.33      422.86      8.08 o
   0   1  17      850.46      872.00      9.84 o
   1   1  17      137.27      141.74      4.07 o
   2   1  17     2959.09     3013.71     16.93 o
   3   1  17       13.71       16.49      2.93 o
   4   1  17      141.61      145.33      4.58 o
   5   1  17       70.21       81.02      3.77 o
   6   1  17       28.18       27.06      3.97 o
  -9   2  17        2.12        0.98      3.87 <
  -8   2  17      114.40      104.42      6.20 o
  -7   2  17      197.22      200.21      9.18 o
  -6   2  17     2793.22     2815.44     21.70 o
  -5   2  17      990.43      998.82     11.26 o
  -4   2  17       25.20       23.61      2.97 o
  -3   2  17        2.97        4.45      2.56 <
  -2   2  17     1664.97     1656.62     13.29 o
  -1   2  17       12.28       11.90      2.77 o
   0   2  17      389.28      376.14      6.42 o
   1   2  17       37.72       42.97      2.81 o
   2   2  17       18.35       16.48      2.82 o
   3   2  17      629.73      662.86      9.12 o
   4   2  17      681.72      692.00      8.98 o
   5   2  17        9.46        6.58      2.35 <
   6   2  17        2.33        1.02      3.52 <
  -8   3  17       11.78        4.41      4.26 <
  -7   3  17        0.33        4.88      4.81 <
  -6   3  17        0.94       -5.22      3.87 <
  -5   3  17       74.59       77.64      4.44 o
  -4   3  17        0.48        2.12      2.50 <
  -3   3  17       59.73       60.58      3.37 o
  -2   3  17      553.58      568.41      8.33 o
  -1   3  17     1234.08     1327.47     11.72 o
   0   3  17        0.04       -0.62      2.30 <
   1   3  17      120.84      105.73      3.94 o
   2   3  17      689.82      685.11      9.38 o
   3   3  17        8.35       13.22      2.88 o
   4   3  17        5.51       12.74      2.35 o
   5   3  17       90.63       79.80      3.26 o
  -8   4  17       16.72       20.01      5.10 o
  -7   4  17       18.49       27.02      5.55 o
  -6   4  17      847.68      845.90     13.11 o
  -5   4  17     1093.51     1065.69     12.53 o
  -4   4  17      168.76      176.57      4.69 o
  -3   4  17       14.23       24.71      3.37 o
  -2   4  17       23.41       23.83      2.84 o
  -1   4  17      239.63      229.47      5.51 o
   0   4  17       66.00       63.35      3.49 o
   1   4  17      277.26      274.56      5.80 o
   2   4  17      227.56      228.02      5.68 o
   3   4  17       79.97       77.40      4.23 o
   4   4  17        4.44        4.23      2.08 <
   5   4  17      691.04      710.37      8.27 o
  -8   5  17      145.06      150.07      8.73 o
  -7   5  17      211.41      201.21      8.38 o
  -6   5  17      273.38      277.95      8.04 o
  -5   5  17      601.34      586.13      9.82 o
  -4   5  17      248.03      274.46      5.88 o
  -3   5  17      220.64      210.78      5.62 o
  -2   5  17      128.36      141.65      4.68 o
  -1   5  17      391.02      414.54      7.81 o
   0   5  17      627.85      587.67      8.66 o
   1   5  17      155.49      150.53      4.46 o
   2   5  17        1.60        1.56      2.68 <
   3   5  17       44.93       49.89      3.36 o
   4   5  17       48.90       33.14      2.83 o
   5   5  17       16.41       16.57      2.16 o
  -8   6  17       51.26       56.07      4.46 o
  -7   6  17      727.30      725.26     15.10 o
  -6   6  17        2.35        9.75      4.03 <
  -5   6  17      736.61      763.81     10.83 o
  -4   6  17     1121.40     1105.94     11.60 o
  -3   6  17       39.95       48.86      4.29 o
  -2   6  17      647.20      670.66      9.78 o
  -1   6  17      570.03      568.41      9.69 o
   0   6  17        7.14       15.88      2.59 o
   1   6  17      113.20      128.94      4.68 o
   2   6  17      345.09      341.92      7.44 o
   3   6  17      219.68      230.34      6.00 o
   4   6  17      385.69      335.22      6.54 o
   5   6  17       39.16       43.12      3.14 o
  -7   7  17       38.23       46.52      5.49 o
  -6   7  17       40.81       31.06      4.00 o
  -5   7  17       42.13       63.11      4.59 o
  -4   7  17        0.02        5.02      3.20 <
  -3   7  17     1514.46     1449.41     13.37 o
  -2   7  17       10.67       10.35      2.96 o
  -1   7  17       40.65       37.70      3.57 o
   0   7  17      173.95      164.04      4.80 o
   1   7  17      490.95      502.64      8.29 o
   2   7  17      583.12      485.08      8.15 o
   3   7  17       58.84       57.62      3.39 o
   4   7  17       86.91       78.92      3.26 o
  -7   8  17      162.68      147.83      7.69 o
  -6   8  17        1.42        6.89      3.69 <
  -5   8  17       99.47       87.80      4.15 o
  -4   8  17       56.55       55.61      3.77 o
  -3   8  17      151.19      148.11      5.90 o
  -2   8  17       18.76       15.04      3.10 o
  -1   8  17       98.20      105.96      4.39 o
   0   8  17      186.54      177.04      4.68 o
   1   8  17      311.16      330.74      6.60 o
   2   8  17      539.10      591.37      7.92 o
   3   8  17        0.76        3.02      2.38 <
   4   8  17      225.84      210.73      4.78 o
  -6   9  17       44.81       44.87      3.64 o
  -5   9  17      288.24      271.94      6.21 o
  -4   9  17      162.44      161.66      5.74 o
  -3   9  17      522.30      547.69      9.67 o
  -2   9  17        5.53        7.98      2.96 <
  -1   9  17     3225.45     3335.07     22.01 o
   0   9  17      490.74      490.72      7.70 o
   1   9  17      406.06      387.31      6.98 o
   2   9  17      193.77      194.91      5.42 o
   3   9  17       62.75       62.59      3.58 o
  -6  10  17        0.04        2.30      4.58 <
  -5  10  17      293.90      299.30      7.15 o
  -4  10  17       56.70       45.05      3.29 o
  -3  10  17      480.31      462.50      8.15 o
  -2  10  17       11.14       14.62      2.76 o
  -1  10  17        0.12        3.76      2.47 <
   0  10  17       13.89       12.13      2.33 o
   1  10  17      156.06      163.80      4.80 o
   2  10  17        0.27        3.34      2.13 <
   3  10  17      111.41      106.72      4.37 o
  -5  11  17        4.94        4.56      2.27 <
  -4  11  17        2.18        4.14      2.15 <
  -3  11  17      576.36      568.39      9.47 o
  -2  11  17       19.30       21.50      3.12 o
  -1  11  17      249.72      255.82      6.05 o
   0  11  17      391.12      385.17      7.24 o
   1  11  17       13.57       12.68      2.39 o
   2  11  17      105.27       86.78      4.63 o
  -4  12  17       29.96       16.31      5.50 <
  -3  12  17       40.78       37.64      2.39 o
  -2  12  17      366.22      396.53      7.13 o
  -1  12  17       53.53       55.73      3.00 o
   0  12  17        0.09       -1.25      2.31 <
  -8   0  18      214.87      253.93     13.64 o
  -7   0  18       19.92        8.00      5.38 <
  -6   0  18     9475.23     9820.85     55.38 o
  -5   0  18       50.76       44.33      5.31 o
  -4   0  18     2316.77     2322.97     23.67 o
  -3   0  18      696.66      726.83     12.41 o
  -2   0  18        1.34        3.70      3.81 <
  -1   0  18     4679.12     4612.14     33.20 o
   0   0  18      141.68      130.26      7.04 o
   1   0  18        2.60        4.90      3.63 <
   2   0  18      720.90      749.39     12.62 o
   3   0  18     1444.06     1481.79     17.53 o
   4   0  18        0.10        5.90      3.20 <
   5   0  18       32.57       24.34      3.88 o
  -8   1  18       37.49       31.62      4.82 o
  -7   1  18     1246.77     1226.42     15.90 o
  -6   1  18     1219.71     1217.74     14.28 o
  -5   1  18     3755.38     3838.03     22.54 o
  -4   1  18      430.62      433.83      7.38 o
  -3   1  18     2288.03     2303.35     14.98 o
  -2   1  18      459.74      411.76      7.13 o
  -1   1  18      470.55      425.03      8.65 o
   0   1  18       17.60       18.77      2.89 o
   1   1  18     1287.23     1337.69     11.96 o
   2   1  18    18154.49    19329.36     46.30 o
   3   1  18       65.74       73.48      3.70 o
   4   1  18     2126.76     2281.29     16.75 o
   5   1  18       65.61       74.50      3.64 o
  -8   2  18     1039.22     1158.24     18.20 o
  -7   2  18       73.45       72.90      6.15 o
  -6   2  18      168.90      170.50      6.12 o
  -5   2  18     2919.46     2982.70     19.96 o
  -4   2  18     1697.02     1759.78     14.51 o
  -3   2  18     4509.82     4619.31     22.18 o
  -2   2  18      633.42      601.20      8.02 o
  -1   2  18     4857.13     4800.13     25.89 o
   0   2  18      485.39      465.21      7.69 o
   1   2  18     1517.76     1499.58     13.82 o
   2   2  18     2821.90     3009.01     18.67 o
   3   2  18     1839.06     1930.41     15.11 o
   4   2  18       13.60       16.71      2.55 o
   5   2  18       71.04       76.54      3.19 o
  -8   3  18        6.16        0.60      4.53 <
  -7   3  18     1191.37     1260.93     19.43 o
  -6   3  18      212.14      220.68      7.09 o
  -5   3  18      136.24      138.25      5.34 o
  -4   3  18     1825.16     1845.78     14.44 o
  -3   3  18      227.75      246.81      5.36 o
  -2   3  18      674.18      651.34      9.46 o
  -1   3  18     1184.24     1189.86     12.09 o
   0   3  18     1067.45     1007.76     11.04 o
   1   3  18       19.67       27.18      2.94 o
   2   3  18     1015.20     1046.28     11.73 o
   3   3  18     1091.89     1084.12     12.08 o
   4   3  18      819.17      839.59      8.54 o
   5   3  18       82.63       82.32      3.51 o
  -8   4  18     1259.54     1290.18     18.91 o
  -7   4  18       68.20       58.35      6.70 o
  -6   4  18     1603.76     1624.84     16.57 o
  -5   4  18     1992.38     2018.56     17.77 o
  -4   4  18      209.07      220.29      5.28 o
  -3   4  18       22.98       27.85      3.22 o
  -2   4  18      737.16      731.98      9.20 o
  -1   4  18     1059.70      980.41     11.32 o
   0   4  18     1084.14     1100.87     11.85 o
   1   4  18     2400.95     2488.22     17.81 o
   2   4  18      209.43      189.17      5.42 o
   3   4  18     2438.83     2477.28     18.80 o
   4   4  18      347.56      326.03      5.70 o
   5   4  18      765.97      830.99     10.12 o
  -8   5  18       57.28       48.09      4.61 o
  -7   5  18     1873.76     1914.99     25.91 o
  -6   5  18       62.24       79.55      5.28 o
  -5   5  18      296.55      260.99      6.93 o
  -4   5  18      259.04      266.43      5.91 o
  -3   5  18      286.95      278.60      6.25 o
  -2   5  18      233.36      239.36      5.72 o
  -1   5  18     1179.10     1247.97     13.71 o
   0   5  18     3982.31     4134.14     22.68 o
   1   5  18     1361.32     1372.36     13.70 o
   2   5  18      863.14      885.95     11.14 o
   3   5  18      260.69      219.75      6.24 o
   4   5  18      743.74      734.61      8.65 o
   5   5  18      518.09      503.61      8.96 o
  -8   6  18      673.19      695.01     18.45 o
  -7   6  18      142.38      160.68      7.88 o
  -6   6  18     3899.55     3944.85     25.68 o
  -5   6  18     2307.48     2475.10     19.41 o
  -4   6  18     1703.05     1775.95     14.32 o
  -3   6  18      431.64      467.38      7.92 o
  -2   6  18     1329.59     1367.64     13.43 o
  -1   6  18     1523.23     1631.03     15.84 o
   0   6  18       15.68       27.48      2.83 o
   1   6  18     1485.59     1588.17     13.65 o
   2   6  18       20.22       32.01      3.01 o
   3   6  18     1824.25     1868.63     15.85 o
   4   6  18       17.50        7.17      2.00 o
  -7   7  18      990.46     1081.96     17.30 o
  -6   7  18      240.87      232.88      7.24 o
  -5   7  18      773.64      768.82     10.62 o
  -4   7  18     2077.65     2062.49     15.50 o
  -3   7  18     1995.41     1991.67     15.37 o
  -2   7  18     2214.85     2185.29     17.73 o
  -1   7  18     2460.92     2521.04     19.01 o
   0   7  18     1255.40     1206.60     11.64 o
   1   7  18     2530.86     2518.93     17.52 o
   2   7  18     4265.29     4381.06     23.84 o
   3   7  18      172.91      196.40      5.22 o
   4   7  18     2010.17     2072.85     15.04 o
  -7   8  18       69.67       69.02      6.18 o
  -6   8  18       60.65       66.93      5.25 o
  -5   8  18     2319.06     2245.58     15.59 o
  -4   8  18     1197.23     1185.06     11.60 o
  -3   8  18     2391.28     2367.17     19.78 o
  -2   8  18     1003.23     1003.14     13.01 o
  -1   8  18      274.98      261.39      6.13 o
   0   8  18      100.32      103.91      3.66 o
   1   8  18      509.13      496.86      8.03 o
   2   8  18      587.93      538.30      7.76 o
   3   8  18      833.60      823.14     10.23 o
  -6   9  18       11.48        6.59      3.18 <
  -5   9  18       94.72       98.25      4.20 o
  -4   9  18      765.29      711.19      9.82 o
  -3   9  18     2955.12     3052.65     21.67 o
  -2   9  18      694.85      700.93     10.65 o
  -1   9  18        3.10        7.77      2.37 o
   0   9  18       82.32       78.74      3.49 o
   1   9  18        0.55        2.00      2.00 <
   2   9  18        2.82       -0.01      2.09 <
   3   9  18       39.96       39.24      2.84 o
  -5  10  18      369.34      357.80      7.28 o
  -4  10  18       99.13      100.79      3.91 o
  -3  10  18      340.52      343.47      6.98 o
  -2  10  18     1096.77     1135.08     12.47 o
  -1  10  18       26.87       30.42      2.90 o
   0  10  18      553.39      575.45      8.44 o
   1  10  18     1120.78     1149.02     11.47 o
   2  10  18       70.20       70.94      3.63 o
  -4  11  18     1094.71     1132.47     11.12 o
  -3  11  18     1433.24     1440.46     13.40 o
  -2  11  18      578.17      619.26      9.55 o
  -1  11  18      894.29      912.10     10.24 o
   0  11  18     1666.27     1654.41     13.46 o
   1  11  18      111.06      112.70      4.86 o
  -3  12  18     1238.56     1300.27     25.05 o
  -2  12  18      837.34      877.73     10.91 o
  -1  12  18      867.10      896.65     12.49 o
  -8   1  19      371.83      342.13     10.73 o
  -7   1  19        5.67        6.44      3.57 <
  -6   1  19      201.73      188.26      6.53 o
  -5   1  19     1544.07     1596.74     15.16 o
  -4   1  19      377.98      366.73      7.48 o
  -3   1  19       16.51        7.30      3.12 <
  -2   1  19      515.89      531.99      8.17 o
  -1   1  19        5.96       12.12      3.35 o
   0   1  19       57.52       57.98      3.98 o
   1   1  19      678.21      690.19      9.75 o
   2   1  19     1979.03     2105.01     16.49 o
   3   1  19       31.58       34.90      3.03 o
   4   1  19      251.62      273.79      5.92 o
   5   1  19       15.41        5.74      2.53 <
  -8   2  19      106.80      117.54      7.42 o
  -7   2  19       53.22       57.52      5.68 o
  -6   2  19      233.32      210.69      6.52 o
  -5   2  19     1173.95     1228.77     13.51 o
  -4   2  19      457.04      430.56      7.93 o
  -3   2  19      768.36      747.50      9.61 o
  -2   2  19      258.65      291.97      6.46 o
  -1   2  19      433.21      413.56      7.81 o
   0   2  19       57.65       60.35      3.89 o
   1   2  19        1.34       -0.21      2.71 <
   2   2  19        3.37       11.00      2.88 o
   3   2  19      467.28      465.70      7.57 o
   4   2  19       12.35        8.20      2.32 o
   5   2  19      292.26      317.34      6.98 o
  -8   3  19      126.09      116.71      7.17 o
  -7   3  19      154.29      160.92      8.05 o
  -6   3  19      915.92      967.02     13.42 o
  -5   3  19      773.71      782.94     11.23 o
  -4   3  19      136.95      134.37      4.96 o
  -3   3  19        1.93        2.29      2.81 <
  -2   3  19      124.77      126.95      5.30 o
  -1   3  19      171.93      177.48      5.49 o
   0   3  19       21.22       23.30      3.01 o
   1   3  19      177.34      188.51      5.61 o
   2   3  19       94.14       96.42      4.27 o
   3   3  19      104.86       96.37      4.18 o
   4   3  19      197.28      190.32      4.96 o
   5   3  19       33.60       23.09      3.01 o
  -8   4  19      195.82      200.10      8.58 o
  -7   4  19       10.19       11.97      4.98 <
  -6   4  19       40.39       43.59      4.38 o
  -5   4  19       57.21       69.89      4.61 o
  -4   4  19     2248.47     2244.90     15.43 o
  -3   4  19       32.84       34.27      3.37 o
  -2   4  19      199.08      201.20      6.28 o
  -1   4  19       26.48       38.56      3.68 o
   0   4  19       14.80       13.95      2.74 o
   1   4  19      666.27      655.58     10.02 o
   2   4  19      678.25      660.08     10.92 o
   3   4  19      410.82      416.32      7.55 o
   4   4  19        1.95        1.29      2.09 <
  -8   5  19       73.04       68.33      6.82 o
  -7   5  19      360.49      327.98     10.54 o
  -6   5  19      338.39      338.66      7.94 o
  -5   5  19      333.22      366.24      8.28 o
  -4   5  19     1424.43     1465.71     13.02 o
  -3   5  19      513.67      535.21      7.94 o
  -2   5  19       31.53       25.56      3.17 o
  -1   5  19       20.35       30.49      3.18 o
   0   5  19      184.35      162.93      5.02 o
   1   5  19      819.73      791.46     10.89 o
   2   5  19     1006.14      981.68     12.73 o
   3   5  19      140.92      146.26      5.45 o
   4   5  19       79.11       77.35      3.75 o
  -7   6  19      337.06      300.51      8.77 o
  -6   6  19      281.41      270.99      7.10 o
  -5   6  19      465.01      431.81      8.68 o
  -4   6  19      501.26      531.30      8.16 o
  -3   6  19     1112.68     1181.29     11.76 o
  -2   6  19       14.46       11.73      2.81 o
  -1   6  19       40.59       39.43      3.53 o
   0   6  19       75.13       68.27      3.60 o
   1   6  19      131.01      122.51      4.91 o
   2   6  19        0.76        0.80      2.48 <
   3   6  19      247.92      231.24      6.15 o
   4   6  19       16.33       28.39      2.49 o
  -7   7  19       35.59       34.90      6.38 o
  -6   7  19       17.38       14.05      3.85 o
  -5   7  19      434.54      398.70      8.08 o
  -4   7  19       20.02       20.72      2.81 o
  -3   7  19      387.98      447.31      7.15 o
  -2   7  19        2.05        4.79      2.61 <
  -1   7  19      205.82      214.08      5.85 o
   0   7  19      918.76      894.69     10.50 o
   1   7  19     1014.89     1024.42     11.32 o
   2   7  19        0.02        2.10      2.09 <
   3   7  19       22.35       21.67      2.48 o
   4   7  19        6.80       13.57      2.20 o
  -6   8  19       58.71       56.81      4.69 o
  -5   8  19       19.37       25.57      3.17 o
  -4   8  19        0.33        8.50      2.43 o
  -3   8  19     1360.40     1355.56     13.52 o
  -2   8  19      267.83      277.29      6.49 o
  -1   8  19       35.24       33.44      2.93 o
   0   8  19      403.92      386.66      6.76 o
   1   8  19      589.93      605.03      8.98 o
   2   8  19       66.10       66.27      3.10 o
   3   8  19      237.63      201.16      6.12 o
  -6   9  19       26.29       30.57      5.59 o
  -5   9  19        0.13       -3.40      2.59 <
  -4   9  19       70.44       73.47      3.74 o
  -3   9  19        2.42        1.46      2.12 <
  -2   9  19      349.23      358.52      7.21 o
  -1   9  19      941.42      963.76     10.56 o
   0   9  19      254.87      244.60      5.86 o
   1   9  19      173.69      165.31      4.20 o
   2   9  19       66.25       53.61      3.16 o
  -5  10  19      101.72       86.96      5.26 o
  -4  10  19      570.78      568.80      7.97 o
  -3  10  19      162.94      169.23      4.80 o
  -2  10  19       62.56       54.28      3.57 o
  -1  10  19       25.74       26.75      2.60 o
   0  10  19      219.27      232.82      5.65 o
   1  10  19        9.58        6.20      2.18 <
   2  10  19       97.10      100.04      6.09 o
  -4  11  19      472.44      461.47     10.52 o
  -3  11  19      205.42      183.62      4.73 o
  -2  11  19      175.09      175.14      5.30 o
  -1  11  19      636.18      654.69      8.79 o
   0  11  19        6.28       11.38      2.15 o
  -8   0  20      244.32      232.71     18.51 o
  -7   0  20     1617.48     1681.52     25.07 o
  -6   0  20     3510.72     3592.01     36.06 o
  -5   0  20      196.70      208.08      9.26 o
  -4   0  20     1644.80     1667.04     22.02 o
  -3   0  20     1163.10     1205.27     18.90 o
  -2   0  20      518.52      520.06     12.93 o
  -1   0  20      828.14      785.88     16.13 o
   0   0  20       41.12       27.28      4.84 o
   1   0  20     2962.79     2995.15     32.66 o
   2   0  20      522.37      530.49     12.94 o
   3   0  20     4741.21     4915.16     36.17 o
   4   0  20       12.33       18.05      4.07 o
  -8   1  20       97.53       95.38      6.86 o
  -7   1  20     1236.43     1283.73     16.77 o
  -6   1  20     1670.88     1680.16     18.19 o
  -5   1  20     3500.95     3697.77     24.56 o
  -4   1  20      238.50      233.30      6.61 o
  -3   1  20     1887.99     1975.77     16.12 o
  -2   1  20     4174.20     4292.23     22.84 o
  -1   1  20      187.06      191.20      6.09 o
   0   1  20     4152.26     4284.19     28.27 o
   1   1  20      498.06      524.07      9.09 o
   2   1  20      304.65      303.22      7.12 o
   3   1  20      133.34      124.09      4.55 o
   4   1  20      850.79      873.56     10.41 o
  -8   2  20       53.12       69.59      5.20 o
  -7   2  20       62.79       58.49      5.68 o
  -6   2  20     2503.09     2592.80     21.73 o
  -5   2  20     3140.25     3233.95     21.16 o
  -4   2  20      257.76      257.03      6.12 o
  -3   2  20     4605.06     4767.96     24.68 o
  -2   2  20      192.90      196.29      6.29 o
  -1   2  20     1231.38     1199.36     13.30 o
   0   2  20       11.84       18.32      3.25 o
   1   2  20       69.41       67.18      4.17 o
   2   2  20     1300.73     1342.86     14.15 o
   3   2  20     1464.78     1506.22     14.30 o
   4   2  20      184.61      192.24      5.22 o
  -8   3  20      119.71      106.37      5.82 o
  -7   3  20       20.58       23.30      5.14 o
  -6   3  20       18.78       24.11      4.14 o
  -5   3  20     1250.60     1346.78     14.74 o
  -4   3  20      250.80      245.19      5.90 o
  -3   3  20       45.37       40.36      3.86 o
  -2   3  20      492.26      510.17      9.87 o
  -1   3  20       77.51       62.74      4.09 o
   0   3  20     3389.22     3577.87     22.18 o
   1   3  20      577.89      604.56      9.98 o
   2   3  20     1329.53     1321.94     13.68 o
   3   3  20      583.02      575.18      8.83 o
   4   3  20      848.21      901.68      9.96 o
  -8   4  20      364.86      384.05     11.93 o
  -7   4  20       71.05       85.03      6.01 o
  -6   4  20     3516.52     3607.50     24.27 o
  -5   4  20     2988.48     2918.49     20.24 o
  -4   4  20       84.26       77.22      3.99 o
  -3   4  20      106.82       96.67      4.69 o
  -2   4  20       25.69       37.05      4.12 o
  -1   4  20     1230.90     1274.04     14.32 o
   0   4  20      172.35      182.29      5.68 o
   1   4  20      612.90      632.08     11.10 o
   2   4  20     1203.93     1261.12     15.72 o
   3   4  20     2865.77     2958.49     19.21 o
   4   4  20      108.07      103.78      4.11 o
  -7   5  20      827.49      852.69     15.19 o
  -6   5  20      868.73      857.80     11.76 o
  -5   5  20     5031.37     5064.63     26.55 o
  -4   5  20     2600.04     2629.35     18.75 o
  -3   5  20     2293.57     2323.55     16.08 o
  -2   5  20      444.44      482.75      9.64 o
  -1   5  20      106.56      110.47      4.61 o
   0   5  20     1577.29     1650.95     15.28 o
   1   5  20      289.73      300.19      7.33 o
   2   5  20     3286.04     3314.30     24.76 o
   3   5  20       43.13       40.94      3.10 o
   4   5  20       88.21       95.33      3.82 o
  -7   6  20      116.45      112.24      6.84 o
  -6   6  20      824.43      880.77     12.07 o
  -5   6  20        6.67       18.98      4.00 o
  -4   6  20      226.87      210.03      5.14 o
  -3   6  20      213.73      224.28      6.03 o
  -2   6  20      327.10      321.27      7.57 o
  -1   6  20     1127.59     1135.63     13.18 o
   0   6  20      145.71      111.35      4.28 o
   1   6  20     1508.87     1479.96     14.10 o
   2   6  20       39.26       50.25      3.80 o
   3   6  20     2059.29     2109.12     16.08 o
  -7   7  20      778.15      818.44     18.15 o
  -6   7  20      492.19      494.89      9.70 o
  -5   7  20      260.65      246.31      6.81 o
  -4   7  20     1167.63     1172.18     11.35 o
  -3   7  20      560.90      555.96      8.09 o
  -2   7  20     2995.68     3035.59     19.37 o
  -1   7  20      352.71      376.57      7.19 o
   0   7  20       90.36      100.70      3.98 o
   1   7  20      144.37      157.42      4.95 o
   2   7  20     1231.62     1228.83     13.65 o
   3   7  20      278.14      287.58      6.37 o
  -6   8  20      106.81      101.85      4.92 o
  -5   8  20      410.86      393.96      7.73 o
  -4   8  20      595.86      575.54      7.81 o
  -3   8  20     5874.36     5830.56     27.75 o
  -2   8  20      985.57      980.81     11.23 o
  -1   8  20     2266.91     2234.13     16.79 o
   0   8  20      279.70      250.67      6.00 o
   1   8  20      133.40      131.71      4.28 o
   2   8  20     1037.31      995.04     11.90 o
  -5   9  20      449.65      462.68      9.47 o
  -4   9  20      808.71      802.00      9.65 o
  -3   9  20      506.34      549.41      8.19 o
  -2   9  20     2118.67     2094.68     16.48 o
  -1   9  20        3.79        5.68      2.14 <
   0   9  20      780.12      818.35     10.56 o
   1   9  20       97.06      100.15      3.95 o
   2   9  20      768.39      732.38     14.18 o
  -4  10  20      177.89      167.97      4.36 o
  -3  10  20       57.32       55.25      2.83 o
  -2  10  20      148.74      140.91      4.56 o
  -1  10  20      953.77     1006.94     10.95 o
   0  10  20      396.35      397.24      7.33 o
   1  10  20     1063.39     1038.17     16.47 o
  -3  11  20      371.69      374.83      9.79 o
  -2  11  20      271.70      280.44      6.67 o
  -1  11  20      929.60      979.39     12.79 o
  -8   1  21       78.55       45.92      7.76 o
  -7   1  21       46.88       47.08      4.64 o
  -6   1  21      990.43     1024.06     15.63 o
  -5   1  21        1.57        1.46      3.77 <
  -4   1  21      530.47      544.56      9.90 o
  -3   1  21     1075.37     1099.18     13.11 o
  -2   1  21      776.35      776.35     12.21 o
  -1   1  21     2511.02     2719.44     23.66 o
   0   1  21      326.68      345.46      8.85 o
   1   1  21      916.94      951.55     12.85 o
   2   1  21      986.32      999.09     12.77 o
   3   1  21      165.78      156.10      5.57 o
   4   1  21      101.64      107.82      4.28 o
  -8   2  21      196.70      185.17     10.76 o
  -7   2  21       85.33       91.37      6.55 o
  -6   2  21        6.81        6.19      3.77 <
  -5   2  21      266.56      261.30      6.54 o
  -4   2  21       79.81       77.19      4.59 o
  -3   2  21     1992.99     2033.38     16.47 o
  -2   2  21      839.79      854.85     12.94 o
  -1   2  21       10.79       16.83      3.03 o
   0   2  21     1866.29     2045.31     18.31 o
   1   2  21      277.23      283.71      7.63 o
   2   2  21       54.71       53.83      3.39 o
   3   2  21       78.86       81.00      3.81 o
   4   2  21      202.89      189.52      5.07 o
  -8   3  21       27.73       37.54      5.42 o
  -7   3  21       72.73       57.74      5.74 o
  -6   3  21      701.17      739.83     11.11 o
  -5   3  21      930.88      962.63     12.90 o
  -4   3  21      373.12      395.49      7.69 o
  -3   3  21      176.57      156.58      5.43 o
  -2   3  21     1048.09     1099.42     14.06 o
  -1   3  21       18.04       24.28      3.33 o
   0   3  21     2818.30     2900.43     22.50 o
   1   3  21      135.84      146.91      5.60 o
   2   3  21      188.68      180.43      6.25 o
   3   3  21        6.76        7.77      2.09 o
   4   3  21       68.61       59.44      3.70 o
  -7   4  21      733.55      737.84     15.24 o
  -6   4  21        0.07       11.15      3.68 o
  -5   4  21      809.10      761.64     10.31 o
  -4   4  21        0.24       -0.24      2.89 <
  -3   4  21      509.71      473.81      9.38 o
  -2   4  21      205.24      208.59      6.92 o
  -1   4  21     1118.39     1089.64     13.97 o
   0   4  21        5.52        8.02      2.73 <
   1   4  21        0.32        0.15      2.85 <
   2   4  21       16.59       17.15      2.99 o
   3   4  21        0.57       -2.16      2.02 <
   4   4  21        6.15        1.91      2.44 <
  -7   5  21      120.41      111.63      5.18 o
  -6   5  21      128.43      123.66      5.20 o
  -5   5  21     1054.95     1024.90     11.76 o
  -4   5  21      593.94      609.35      9.12 o
  -3   5  21     1122.94     1094.03     12.45 o
  -2   5  21       69.61       61.35      4.86 o
  -1   5  21       29.38       26.24      3.06 o
   0   5  21      378.30      349.84      7.45 o
   1   5  21      616.56      608.79     10.68 o
   2   5  21        1.38       -0.16      2.54 <
   3   5  21        6.48        5.84      2.01 <
  -7   6  21       14.72       12.09      5.48 <
  -6   6  21       32.50       39.56      3.85 o
  -5   6  21       15.82        9.64      3.29 <
  -4   6  21       66.35       58.34      3.42 o
  -3   6  21        9.74       11.23      2.78 o
  -2   6  21      244.28      231.51      5.95 o
  -1   6  21      419.25      441.53      8.71 o
   0   6  21      348.37      329.96      6.88 o
   1   6  21      279.75      258.35      6.99 o
   2   6  21       36.13       32.60      3.16 o
   3   6  21       67.05       63.30      3.03 o
  -6   7  21       17.45       11.66      3.08 o
  -5   7  21        0.07        5.08      2.96 <
  -4   7  21      413.89      404.16      7.07 o
  -3   7  21      126.59      146.60      4.82 o
  -2   7  21      170.77      181.84      4.88 o
  -1   7  21      869.53      831.36     10.02 o
   0   7  21       58.90       47.27      3.07 o
   1   7  21        7.78       10.83      2.45 o
   2   7  21      568.17      511.53      8.14 o
  -6   8  21        2.30       -0.21      6.12 <
  -5   8  21      194.27      177.34      5.37 o
  -4   8  21      221.13      223.32      6.47 o
  -3   8  21       54.79       61.76      3.26 o
  -2   8  21      155.38      149.53      4.90 o
  -1   8  21      144.39      141.51      4.43 o
   0   8  21        7.87        9.99      2.43 o
   1   8  21       54.68       57.20      3.07 o
   2   8  21      105.61      100.70      4.66 o
  -5   9  21        0.04       -0.27      2.50 <
  -4   9  21       16.55       19.64      2.42 o
  -3   9  21       47.27       43.30      2.72 o
  -2   9  21        0.44        0.91      2.04 <
  -1   9  21      248.17      231.13      5.65 o
   0   9  21       77.40       72.86      3.68 o
   1   9  21      190.40      194.85      6.94 o
  -4  10  21       42.60       38.46      4.32 o
  -3  10  21        4.47       10.62      2.16 o
  -2  10  21       19.95       21.06      1.93 o
  -1  10  21       73.90       78.98      3.52 o
   0  10  21       66.08       76.85      5.77 o
  -8   0  22     3309.24     3418.51     59.32 o
  -7   0  22      725.89      744.00     19.04 o
  -6   0  22      280.98      273.16     13.18 o
  -5   0  22      474.09      459.35     13.70 o
  -4   0  22     1247.49     1343.89     22.64 o
  -3   0  22       31.74       50.74      6.90 o
  -2   0  22      965.13      980.18     16.67 o
  -1   0  22      193.40      214.30      9.36 o
   0   0  22      622.79      617.00     16.66 o
   1   0  22      243.46      235.13     10.30 o
   2   0  22      553.25      549.97     12.87 o
   3   0  22      802.59      799.73     17.28 o
   4   0  22       14.60        7.64      3.95 <
  -8   1  22      587.44      550.69     24.29 o
  -7   1  22     1170.97     1245.25     17.10 o
  -6   1  22      680.74      677.31     12.90 o
  -5   1  22      706.57      708.44     10.87 o
  -4   1  22      486.69      498.38      9.33 o
  -3   1  22     1604.41     1638.87     16.70 o
  -2   1  22     3134.91     3379.76     23.83 o
  -1   1  22      429.13      450.39      9.79 o
   0   1  22       46.96       61.87      4.52 o
   1   1  22      192.44      205.08      6.11 o
   2   1  22     2910.34     2918.27     19.54 o
   3   1  22       69.96       67.41      3.77 o
   4   1  22     1173.06     1266.67     20.66 o
  -7   2  22      479.59      501.20     11.64 o
  -6   2  22       47.87       46.44      4.85 o
  -5   2  22      173.41      169.78      6.12 o
  -4   2  22     1024.03     1046.28     12.60 o
  -3   2  22     5149.63     5246.51     28.32 o
  -2   2  22      166.89      184.89      6.09 o
  -1   2  22     3109.90     3263.29     25.03 o
   0   2  22     1975.55     2105.20     20.66 o
   1   2  22     2338.16     2372.99     21.18 o
   2   2  22        3.78        1.33      2.27 <
   3   2  22     2333.01     2374.40     18.75 o
  -7   3  22     2575.47     2744.74     28.31 o
  -6   3  22      621.09      648.74     10.93 o
  -5   3  22     1342.63     1409.38     15.04 o
  -4   3  22     1747.51     1775.48     15.69 o
  -3   3  22       33.21       47.31      4.18 o
  -2   3  22     6009.27     6126.03     31.11 o
  -1   3  22     1357.46     1353.84     15.37 o
   0   3  22       96.02       92.84      5.07 o
   1   3  22      289.67      273.33      7.38 o
   2   3  22      463.31      476.43      9.50 o
   3   3  22      534.76      566.88      8.39 o
  -7   4  22       18.01       17.00      4.76 o
  -6   4  22       64.55       65.63      4.69 o
  -5   4  22      165.92      152.06      5.45 o
  -4   4  22     1671.01     1671.17     14.91 o
  -3   4  22      515.01      467.51      9.23 o
  -2   4  22      114.75       93.87      5.13 o
  -1   4  22      345.71      345.81      7.74 o
   0   4  22      453.88      490.84      8.92 o
   1   4  22      867.61      886.29     12.49 o
   2   4  22      148.42      155.16      5.50 o
   3   4  22     1282.39     1294.31     11.49 o
  -7   5  22      461.28      467.50     15.84 o
  -6   5  22       84.47       89.77      5.77 o
  -5   5  22      196.93      180.77      5.80 o
  -4   5  22     1131.00     1164.86     12.30 o
  -3   5  22     1024.36      989.03     11.95 o
  -2   5  22     2419.55     2497.48     20.35 o
  -1   5  22      130.99      130.88      4.86 o
   0   5  22        7.74       12.66      2.74 o
   1   5  22       32.65       23.55      2.90 o
   2   5  22     2384.31     2426.43     18.10 o
   3   5  22      321.93      360.11      6.99 o
  -6   6  22     1443.04     1374.16     16.88 o
  -5   6  22     1073.19     1057.35     12.67 o
  -4   6  22      479.47      460.83      7.73 o
  -3   6  22     1178.01     1247.33     12.90 o
  -2   6  22      587.40      580.51      9.29 o
  -1   6  22      611.44      628.14      9.52 o
   0   6  22       30.01       19.46      2.50 o
   1   6  22      626.79      659.53     10.68 o
   2   6  22       13.95       19.83      2.45 o
  -6   7  22      697.53      716.66     17.40 o
  -5   7  22       48.07       53.15      3.47 o
  -4   7  22      985.12      992.16     10.70 o
  -3   7  22      423.96      410.72      7.71 o
  -2   7  22     1917.32     1928.59     14.06 o
  -1   7  22      431.01      419.68      7.16 o
   0   7  22     2832.39     2757.77     18.54 o
   1   7  22      263.53      237.57      6.63 o
   2   7  22      164.04      177.41      5.96 o
  -5   8  22      291.55      290.16      8.54 o
  -4   8  22       23.92       28.90      2.84 o
  -3   8  22     3375.47     3410.31     19.04 o
  -2   8  22       10.30       11.85      2.13 o
  -1   8  22     1952.37     1865.74     13.49 o
   0   8  22      385.41      397.63      7.45 o
   1   8  22     1553.79     1506.90     14.23 o
  -4   9  22       94.10       87.30      4.52 o
  -3   9  22      127.82      139.96      4.26 o
  -2   9  22      229.88      223.15      4.74 o
  -1   9  22       87.64       78.24      3.24 o
   0   9  22     1780.43     1750.62     17.42 o
  -2  10  22       28.30       22.42      3.36 o
  -7   1  23      126.87      121.60      6.63 o
  -6   1  23        4.20       13.76      4.61 <
  -5   1  23       97.66       94.40      5.09 o
  -4   1  23       83.21       85.15      4.70 o
  -3   1  23      207.60      207.72      6.71 o
  -2   1  23      341.47      335.11      7.59 o
  -1   1  23      119.32      140.84      5.18 o
   0   1  23     1936.77     1946.94     17.47 o
   1   1  23       63.78       63.48      4.18 o
   2   1  23      166.06      163.71      5.02 o
   3   1  23        4.04        2.30      2.09 <
  -7   2  23      312.40      330.48     10.06 o
  -6   2  23       14.28       15.96      3.65 o
  -5   2  23       33.64       37.14      4.45 o
  -4   2  23      320.32      322.74      7.48 o
  -3   2  23      439.27      457.62      9.17 o
  -2   2  23       15.21       15.32      3.46 o
  -1   2  23      443.42      437.09      9.18 o
   0   2  23     1124.37     1136.42     14.67 o
   1   2  23       52.09       46.14      3.74 o
   2   2  23       68.66       69.78      4.27 o
   3   2  23      307.32      311.54      7.22 o
  -7   3  23        0.90       -3.41      4.22 <
  -6   3  23      175.07      153.86      6.08 o
  -5   3  23        9.07        3.70      3.35 <
  -4   3  23        7.08       14.67      3.62 o
  -3   3  23      934.39      913.28     11.81 o
  -2   3  23      191.76      175.12      5.95 o
  -1   3  23      353.09      366.13      9.07 o
   0   3  23      378.18      380.99      9.13 o
   1   3  23       37.94       36.46      3.85 o
   2   3  23        0.47        2.97      2.42 <
   3   3  23        7.41        2.74      2.15 <
  -7   4  23      526.12      501.20     12.72 o
  -6   4  23        0.06       10.98      3.87 <
  -5   4  23      149.83      145.17      5.74 o
  -4   4  23       58.28       54.91      4.22 o
  -3   4  23       77.83       84.04      3.74 o
  -2   4  23      344.44      355.51      8.74 o
  -1   4  23      239.20      228.79      6.37 o
   0   4  23        7.84        7.82      2.78 <
   1   4  23      424.44      407.00      8.00 o
   2   4  23       65.26       67.74      3.41 o
   3   4  23      292.52      324.84     13.23 o
  -6   5  23       69.85       61.47      5.22 o
  -5   5  23       61.41       51.17      4.35 o
  -4   5  23      178.43      178.84      5.82 o
  -3   5  23      424.30      409.75      7.35 o
  -2   5  23     2831.38     2761.46     19.67 o
  -1   5  23        3.33        1.92      2.78 <
   0   5  23      552.02      597.71      9.32 o
   1   5  23       10.54       10.60      2.38 o
   2   5  23       30.45       21.10      2.22 o
  -6   6  23      293.37      249.72      9.38 o
  -5   6  23        4.23        8.38      2.83 <
  -4   6  23      312.79      295.72      6.42 o
  -3   6  23      220.36      217.90      5.30 o
  -2   6  23       47.19       47.81      3.42 o
  -1   6  23       19.85       24.59      2.77 o
   0   6  23       28.90       32.70      2.85 o
   1   6  23      252.64      226.24      6.36 o
   2   6  23        0.69       -1.84      1.97 <
  -5   7  23       86.21       83.61      4.40 o
  -4   7  23      383.55      385.92      6.73 o
  -3   7  23        0.02        0.69      2.32 <
  -2   7  23        7.45        7.04      2.08 o
  -1   7  23       51.62       47.79      2.71 o
   0   7  23       60.51       48.24      3.05 o
   1   7  23      201.62      194.03      5.77 o
  -4   8  23       41.75       51.38      3.52 o
  -3   8  23       17.19       19.43      2.16 o
  -2   8  23       17.72       19.85      2.50 o
  -1   8  23        6.81        2.93      1.52 <
   0   8  23        7.73       18.91      2.26 o
  -3   9  23      619.14      613.16     12.89 o
  -2   9  23       31.76       27.35      2.42 o
  -1   9  23      270.61      287.78      8.74 o
  -7   0  24      520.69      545.70     19.14 o
  -6   0  24      667.71      712.32     20.60 o
  -5   0  24      309.94      341.88     11.05 o
  -4   0  24      477.92      493.45     12.44 o
  -3   0  24     1717.43     1753.22     25.20 o
  -2   0  24      590.64      609.67     13.22 o
  -1   0  24       14.28       17.31      4.04 o
   0   0  24     1055.58     1126.92     17.85 o
   1   0  24     1127.75     1138.13     19.02 o
   2   0  24      394.46      379.16      9.04 o
  -7   1  24       28.82       33.13      5.09 o
  -6   1  24     1132.21     1160.20     16.81 o
  -5   1  24      238.16      248.14      6.66 o
  -4   1  24     2465.15     2485.96     19.39 o
  -3   1  24      494.26      497.07      9.40 o
  -2   1  24      443.18      440.85      8.39 o
  -1   1  24     1830.96     1893.83     15.95 o
   0   1  24      768.89      851.71     12.37 o
   1   1  24       62.13       63.52      3.62 o
   2   1  24     1602.50     1629.86     14.20 o
  -7   2  24      261.51      266.83     10.42 o
  -6   2  24     1526.37     1514.32     17.28 o
  -5   2  24      734.11      706.61     11.09 o
  -4   2  24     1519.96     1532.56     14.74 o
  -3   2  24     2317.11     2360.33     18.50 o
  -2   2  24       73.20       81.05      4.47 o
  -1   2  24     1942.32     2026.88     17.67 o
   0   2  24       60.86       65.39      3.64 o
   1   2  24     1123.47     1154.49     13.12 o
   2   2  24      160.24      157.32      5.27 o
  -6   3  24      543.91      582.79     11.43 o
  -5   3  24      152.95      142.27      5.26 o
  -4   3  24      402.30      406.72      8.58 o
  -3   3  24       17.30       20.02      3.10 o
  -2   3  24      987.47      998.59     14.51 o
  -1   3  24      698.78      750.73     11.89 o
   0   3  24     1111.96     1141.45     13.65 o
   1   3  24       24.33       22.36      2.59 o
   2   3  24      487.72      479.30      7.90 o
  -6   4  24      361.26      401.28     11.84 o
  -5   4  24       85.95       85.27      5.37 o
  -4   4  24     1250.41     1321.46     15.92 o
  -3   4  24     1724.97     1745.82     14.58 o
  -2   4  24      443.13      518.29     10.16 o
  -1   4  24     2357.44     2370.67     22.57 o
   0   4  24        0.74        0.69      2.30 <
   1   4  24      701.20      705.23     10.13 o
   2   4  24       32.09       34.39      2.71 o
  -6   5  24      359.87      320.36     11.18 o
  -5   5  24      524.52      495.30      9.50 o
  -4   5  24      318.30      316.66      7.25 o
  -3   5  24     1030.48      955.60     10.08 o
  -2   5  24     2329.68     2309.12     16.34 o
  -1   5  24        5.60        9.78      2.94 o
   0   5  24      536.43      557.91      8.54 o
   1   5  24      121.45      119.73      4.61 o
  -5   6  24      113.81      106.33      5.33 o
  -4   6  24      215.72      224.61      5.51 o
  -3   6  24     1468.16     1527.54     13.23 o
  -2   6  24       96.50       99.68      3.62 o
  -1   6  24      678.54      701.33     10.11 o
   0   6  24       41.03       51.96      3.45 o
   1   6  24      571.49      562.46     10.12 o
  -5   7  24       29.50       47.35      6.47 o
  -4   7  24      877.85      941.45     12.96 o
  -3   7  24      488.12      500.35      7.75 o
  -2   7  24      334.04      333.11      6.47 o
  -1   7  24      116.94      118.54      4.33 o
   0   7  24     1763.55     1783.96     20.02 o
  -3   8  24     1040.57     1041.11     10.99 o
  -2   8  24        3.36        1.72      2.08 <
  -1   8  24     1323.79     1384.90     18.94 o
  -6   1  25       17.92       16.72      3.72 o
  -5   1  25       97.03       86.01      4.14 o
  -4   1  25      172.40      174.70      5.21 o
  -3   1  25        0.59        2.90      2.81 <
  -2   1  25       11.37       13.08      2.82 o
  -1   1  25     1249.51     1243.84     13.76 o
   0   1  25     2907.39     2905.61     22.18 o
   1   1  25      289.65      284.83      6.24 o
   2   1  25       35.15       45.52      4.17 o
  -6   2  25      162.11      159.59      6.32 o
  -5   2  25       86.70       72.86      4.07 o
  -4   2  25       43.63       43.40      3.55 o
  -3   2  25      106.91       99.32      5.01 o
  -2   2  25       16.27       18.78      2.93 o
  -1   2  25      636.64      654.51     10.48 o
   0   2  25       21.23       18.48      2.88 o
   1   2  25      817.87      816.18     10.02 o
   2   2  25        8.16        5.40      2.39 <
  -6   3  25      655.57      661.76     14.91 o
  -5   3  25        1.26       -0.41      2.88 <
  -4   3  25       81.40       82.74      4.76 o
  -3   3  25       36.19       43.25      3.19 o
  -2   3  25      169.40      176.81      5.51 o
  -1   3  25        7.09        9.33      2.38 o
   0   3  25       55.90       50.14      3.06 o
   1   3  25      225.70      228.55      5.34 o
  -6   4  25      513.56      512.52     13.64 o
  -5   4  25        3.04        4.64      2.82 <
  -4   4  25       21.14       22.99      2.99 o
  -3   4  25       84.42       77.81      3.65 o
  -2   4  25      146.26      159.18      4.92 o
  -1   4  25     2073.09     2005.88     17.90 o
   0   4  25      137.32      138.13      4.41 o
   1   4  25      161.65      148.94      4.80 o
  -5   5  25      280.80      249.75      7.65 o
  -4   5  25       10.73       15.67      2.61 o
  -3   5  25       64.97       61.47      3.07 o
  -2   5  25     2202.34     2163.81     14.67 o
  -1   5  25      646.16      650.31      9.43 o
   0   5  25      789.51      759.50     10.59 o
   1   5  25      204.23      189.48      7.30 o
  -5   6  25      123.68      139.83     15.30 o
  -4   6  25      184.01      178.57      5.88 o
  -3   6  25      503.09      472.88      8.31 o
  -2   6  25       39.38       35.33      2.48 o
  -1   6  25       22.50       21.34      2.20 o
   0   6  25       35.94       38.66      3.64 o
  -3   7  25        4.43        1.79      2.71 <
  -2   7  25      305.66      296.40      6.51 o
  -1   7  25        0.13       -6.55      3.71 <
  -6   0  26       94.41       96.80      6.75 o
  -5   0  26        4.46        4.53      3.26 <
  -4   0  26       21.32       29.36      3.72 o
  -3   0  26     5387.88     5449.32     37.89 o
  -2   0  26       53.92       55.16      5.47 o
  -1   0  26      129.89      136.86      6.69 o
   0   0  26      307.72      312.21     10.40 o
   1   0  26      117.04       95.40      5.44 o
  -6   1  26       13.75       16.61      4.03 o
  -5   1  26      114.98      109.48      4.62 o
  -4   1  26      596.81      550.41      8.54 o
  -3   1  26      272.51      278.51      6.73 o
  -2   1  26     1259.70     1273.79     12.96 o
  -1   1  26      227.01      230.51      6.00 o
   0   1  26      836.85      867.22     11.05 o
   1   1  26      175.75      157.26      5.18 o
  -6   2  26       28.17       27.75      5.72 o
  -5   2  26     1197.73     1142.40     12.19 o
  -4   2  26        1.59        3.11      2.37 <
  -3   2  26     2599.06     2559.66     19.48 o
  -2   2  26      346.45      328.39      6.69 o
  -1   2  26     1313.27     1367.44     13.72 o
   0   2  26      296.52      279.55      6.80 o
   1   2  26     2773.97     2856.64     21.97 o
  -5   3  26      380.53      388.21      7.46 o
  -4   3  26      224.13      234.68      6.43 o
  -3   3  26      655.59      674.29      9.33 o
  -2   3  26     2241.59     2261.47     17.19 o
  -1   3  26        0.52       -1.93      1.97 <
   0   3  26     1030.86     1040.21     11.55 o
   1   3  26     1708.01     1647.36     20.00 o
  -5   4  26       26.99       42.62      3.45 o
  -4   4  26      446.56      476.22      8.04 o
  -3   4  26      533.79      527.92      7.39 o
  -2   4  26       66.41       74.46      3.37 o
  -1   4  26      550.82      574.20      7.99 o
   0   4  26        1.54        0.65      1.91 <
  -4   5  26        7.37       10.13      2.66 o
  -3   5  26       29.39       24.41      2.61 o
  -2   5  26      948.64      959.21      9.66 o
  -1   5  26      645.65      638.80      8.42 o
   0   5  26     1943.76     2088.27     25.90 o
  -3   6  26      668.24      703.61     12.48 o
  -2   6  26      525.95      538.90     10.62 o
  -1   6  26      973.19     1016.59     18.38 o
  -5   1  27        4.18        7.17      2.47 <
  -4   1  27      166.17      168.78      4.45 o
  -3   1  27       39.80       38.06      2.60 o
  -2   1  27        1.94        2.56      2.22 <
  -1   1  27        1.29        1.23      1.80 <
   0   1  27      495.50      485.49     10.28 o
  -5   2  27        3.48        9.19      3.26 <
  -4   2  27       12.53       21.57      2.50 o
  -3   2  27      229.96      219.34      4.97 o
  -2   2  27       32.44       37.99      2.77 o
  -1   2  27      133.90      127.90      4.95 o
   0   2  27       38.73       33.01      3.66 o
  -4   3  27      285.57      247.12      5.92 o
  -3   3  27        0.62        2.09      1.79 <
  -2   3  27      342.54      328.11      5.68 o
  -1   3  27        2.72        3.01      1.91 <
  -4   4  27       24.42       25.08      4.33 o
  -3   4  27      316.68      306.31      6.64 o
  -2   4  27       24.14       25.69      2.39 o
  -1   4  27       22.79       23.30      2.76 o
  -4   0  28        9.20        1.67      3.41 <
  -3   0  28      236.12      258.35     10.05 o
  -2   0  28      718.54      692.25     20.02 o
  -1   0  28     1986.49     2007.91     31.72 o
  -4   1  28     1133.80     1144.37     15.74 o
  -3   1  28       65.19       76.08      4.61 o
  -2   1  28     1361.66     1405.23     17.30 o
  -1   1  28       10.22        4.63      2.41 <
  -3   2  28      178.26      178.43      7.29 o
  -2   2  28      611.24      626.89     12.50 o
